# Supplementary material for: Tracking the Distribution of Brucella abortus in Egypt Based on Core Genome SNP Analysis and In Silico MLVA-16
Source: Microorganisms. 2021 Sep 13;9(9):1942. doi: 10.3390/microorganisms9091942 (PMC8469952; doi:10.3390/microorganisms9091942)
Supplement: Supplementary file 1 [file microorganisms-09-01942-s001.zip]

Archive with 15 entries (15 files):
- Brucella Abortus QGIS Map.qgz
- Figure S1 MST MLVA based of the Egyptian B. abortus isolates.pdf
- Figure S2 MST SNP with public entries.pdf
- Figure S3 MLVA with public entries.pdf
- Figure S4 fragment detection of the RB51 isolates.pdf
- Table S1 Egyptian B. abortus Isolates and the reference strain 2308 with its metadata.xlsx
- Table S10 Official data from FAOSTAT of imported animals to Egypt.xlsx
- Table S2 Genomic characteristics of the Egyptian isolates.xlsx
- Table S3 Bruceladder PCR Primer.pdf
- Table S4 snpdist_2308_based.xls
- Table S5 snpdist_RB51_based.xls
- Table S6 in silico MLVA results of the Egyptian isolates .xlsx
- Table S7 snpdist with entries from SRA.xls
- Table S8 MLVA results of the database entries.xlsx
- Table S9 B. abortus Isolates from GenBank and SRA with its metadata.xlsx
