# Supplementary material for: Tracking the Distribution of Brucella abortus in Egypt Based on Core Genome SNP Analysis and In Silico MLVA-16
Source: Microorganisms. 2021 Sep 13;9(9):1942. doi: 10.3390/microorganisms9091942 (PMC8469952; doi:10.3390/microorganisms9091942)
Supplement: Supplementary file 1 [file microorganisms-09-01942-s001.zip › Table S1 Egyptian B. abortus Isolates and the reference strain 2308 with its metadata.xlsx]

## Sheet: Tabelle2
Table S1: Isolates used in this study with its meta data. Both vaccine batches are listed as well
ID	Classification	country	Governorate	City	Host	Year	Specimen
5261	RB51	Egypt	Dakahlia	unknown	cattle	2012	uterine discharge
5262	B. abortus	Egypt	Dakahlia	unknown	cattle	2012	uterine discharge
5263	B. abortus	Egypt	Dakahlia	unknown	cattle	2012	uterine discharge
5264	B. abortus	Egypt	Dakahlia	unknown	cattle	2012	uterine discharge
5309	B. abortus	Egypt	Dakahlia	unknown	cattle	2014	uterine discharge
5310	B. abortus	Egypt	Dakahlia	unknown	cattle	2014	uterine discharge
5311	B. abortus	Egypt	Dakahlia	unknown	cattle	2014	organ
5312	B. abortus	Egypt	Dakahlia	unknown	cattle	2014	organ
5842	RB51	Egypt	Damietta	unknown	vaccine	2014	vial
5843	RB51	Egypt	Damietta	unknown	vaccine	2014	vial
7429	B. abortus	Egypt	Damietta	unknown	cat	2015	uterine discharge
7430	B. abortus	Egypt	Damietta	unknown	dog	2015	uterine discharge
7432	B. abortus	Egypt	Damietta	unknown	cattle	2015	uterine discharge
15645	B. abortus	Egypt	Beheira	unknown	cattle	2017	lung
15646	RB51	Egypt	Beheira	unknown	cattle	2017	stomach content
15649	B. abortus	Egypt	Beni Suef	unknown	buffalo	2017	lymph node
15697	B. abortus	Egypt	Ismailia	unknown	buffalo	2017	lymph node
16090	B. abortus	Egypt	Beheira	unknown	cattle	2017	stomach content
21878	B. abortus	Egypt	Giza	unknown	human	2019	blood
21881	B. abortus	Egypt	Giza	unknown	human	2019	blood
21899	B. abortus	Egypt	Damietta	unknown	cattle	2019	milk
21900	B. abortus	Egypt	Sharqia	unknown	cattle	2019	milk
21901	B. abortus	Egypt	Sharqia	unknown	cattle	2019	milk
21906	B. abortus	Egypt	Aswan	unknown	sheep	2019	lymph node
21916	B. abortus	Egypt	Beheira	unknown	cattle	2020	milk
21917	B. abortus	Egypt	Beheira	unknown	cattle	2020	milk
HEA106	B. abortus	Egypt	Dakahlia	Mansoura	cow	2015	milk
HEA107	B. abortus	Egypt	Dakahlia	Mansoura	cow	2015	milk
HEA113	B. abortus	Egypt	Beheira	Itay Al-Baroud	ewe	2015	supramammary lymph node
HEA118	B. abortus	Egypt	Beheira	Itay Al-Baroud	ewe	2015	supramammary lymph node
HEA135	B. abortus	Egypt	Damietta	Faraskour	cow	2015	milk
HEA138	B. abortus	Egypt	Damietta	Faraskour	cow	2015	milk
HEA140	B. abortus	Egypt	Damietta	Faraskour	cow	2015	placenta
HEA15	RB51	Egypt	Dakahlia	Mansoura	cow	2014	fetal abomasal contents
HEA155	B. abortus	Egypt	Beheira	Itay Al-Baroud	buffalo	2017	retropharyngeal lymph node
HEA16	RB51	Egypt	Dakahlia	Mansoura	cow	2014	fetal liver
HEA161	B. abortus	Egypt	Sharqia	Minya Al-Qamh	cow	2018	supramammary lymph node
HEA164	B. abortus	Egypt	Gharbia	unknown	cow	2017	supramammary lymph node
HEA17	B. abortus	Egypt	Dakahlia	Mansoura	cow	2013	fetal abomasal contents
HEA23	RB51	Egypt	Dakahlia	Mansoura	cow	2013	spleen
HEA30	RB51	Egypt	Dakahlia	Mansoura	cow	2014	fetal abomasal contents
HEA35	B. abortus	Egypt	Sharqia	Kafr Sakr	cow	2013	fetal abomasal contents
HEA37	B. abortus	Egypt	Dakahlia	Mansoura	cow	2013	spleen
HEA45	RB51	Egypt	Dakahlia	Mansoura	cow	2014	fetal abomasal contents
HEA50	B. abortus	Egypt	Alexandria	Nubaria	ewe	2012	spleen
HEA68	B. abortus	Egypt	Beni Suef	Al-Wasta	cow	2006	supramammary lymph node
HEA72	B. abortus	Egypt	Dakahlia	Mansoura	cow	2013	spleen
HEA89	B. abortus	Egypt	Dakahlia	Sherbeen	cow	2014	milk
SH21	B. abortus	Egypt	Monufia	Ashmoun	buffalo	2019	supramammary lymph node
Reference 2308	B. abortus	USA	-	-	cow	1940	-
