# Supplementary material for: Tracking the Distribution of Brucella abortus in Egypt Based on Core Genome SNP Analysis and In Silico MLVA-16
Source: Microorganisms. 2021 Sep 13;9(9):1942. doi: 10.3390/microorganisms9091942 (PMC8469952; doi:10.3390/microorganisms9091942)
Supplement: Supplementary file 1 [file microorganisms-09-01942-s001.zip › Table S10 Official data from FAOSTAT of imported animals to Egypt.xlsx]

## Sheet: Sheet1
Table S10: Official data from FAOSTAT of imported sheep, goats, cattle, camles and buffaloes to Egypt from 1986 - 2019
Partner Countries	Item	Year	Purpose of importation
Albania	Camels	2000	Slaughter
Australia	Buffaloes	1987	Slaughter
Australia	Buffaloes	1996	Slaughter
Australia	Buffaloes	1998	Slaughter
Australia	Buffaloes	1999	Slaughter
Australia	Buffaloes	2000	Slaughter
Australia	Buffaloes	2001	Slaughter
Australia	Buffaloes	2002	Slaughter
Australia	Buffaloes	2003	Slaughter
Australia	Buffaloes	2005	Slaughter
Australia	Cattle	2014	Slaughter
Australia	Cattle	2015	Slaughter
Australia	Cattle	1988	Slaughter
Australia	Cattle	1995	Slaughter
Australia	Cattle	1998	Slaughter
Australia	Cattle	1999	Slaughter
Australia	Cattle	2000	Slaughter
Australia	Cattle	2001	Slaughter
Australia	Cattle	2002	Slaughter
Australia	Cattle	2005	Slaughter
Australia	Cattle	2011	Slaughter
Australia	Cattle	2014	Slaughter
Australia	Cattle	2015	Slaughter
Australia	Goats	1993	Slaughter
Australia	Sheep	2014	Slaughter
Australia	Sheep	2015	Slaughter
Australia	Sheep	1986	Slaughter
Australia	Sheep	1987	Slaughter
Australia	Sheep	1988	Slaughter
Australia	Sheep	1991	Slaughter
Australia	Sheep	1994	Slaughter
Australia	Sheep	1996	Slaughter
Australia	Sheep	1998	Slaughter
Australia	Sheep	1999	Slaughter
Australia	Sheep	2000	Slaughter
Australia	Sheep	2001	Slaughter
Australia	Sheep	2002	Slaughter
Australia	Sheep	2003	Slaughter
Australia	Sheep	2014	Slaughter
Australia	Sheep	2015	Slaughter
Austria	Cattle	1986	Slaughter
Austria	Cattle	1987	Slaughter
Austria	Cattle	2000	Slaughter
Bangladesh	Camels	2006	Slaughter
Belarus	Buffaloes	2006	unknown
Belarus	Buffaloes	2007	unknown
Botswana	Cattle	2016	Slaughter
Botswana	Cattle	2016	Slaughter
Brazil	Cattle	2014	Slaughter
Brazil	Cattle	2016	Slaughter
Brazil	Cattle	2017	Slaughter
Brazil	Cattle	2018	Slaughter
Brazil	Cattle	2019	Slaughter
Brazil	Cattle	2009	Slaughter
Brazil	Cattle	2013	Slaughter
Brazil	Cattle	2014	Slaughter
Brazil	Cattle	2016	Slaughter
Brazil	Cattle	2017	Slaughter
Brazil	Cattle	2018	Slaughter
Brazil	Cattle	2019	Slaughter
Bulgaria	Buffaloes	1987	Slaughter
Bulgaria	Cattle	1987	Slaughter
Bulgaria	Goats	2019	Slaughter
Bulgaria	Goats	2019	Slaughter
Bulgaria	Sheep	2019	Slaughter
Bulgaria	Sheep	1987	Slaughter
Bulgaria	Sheep	1989	Slaughter
Bulgaria	Sheep	1990	Slaughter
Bulgaria	Sheep	1992	Slaughter
Bulgaria	Sheep	2019	Slaughter
China, Hong Kong SAR	Buffaloes	2007	Slaughter
China, Hong Kong SAR	Camels	2006	Slaughter
China, mainland	Buffaloes	1998	Slaughter
Colombia	Cattle	2017	Slaughter
Colombia	Cattle	2018	Slaughter
Colombia	Cattle	2017	Slaughter
Colombia	Cattle	2018	Slaughter
Croatia	Cattle	2014	Slaughter
Croatia	Cattle	2015	Slaughter
Croatia	Cattle	2016	Slaughter
Croatia	Cattle	2018	Slaughter
Croatia	Cattle	2011	Slaughter
Croatia	Cattle	2014	Slaughter
Croatia	Cattle	2015	Slaughter
Croatia	Cattle	2016	Slaughter
Croatia	Cattle	2018	Slaughter
Cyprus	Cattle	2007	Slaughter
Czechia	Cattle	1998	Slaughter
Denmark	Buffaloes	1987	Slaughter
Denmark	Buffaloes	1999	Slaughter
Denmark	Cattle	1987	Slaughter
Denmark	Cattle	1988	Slaughter
Denmark	Cattle	1989	Slaughter
Djibouti	Buffaloes	2007	Slaughter
Djibouti	Camels	2017	Slaughter
Djibouti	Camels	2018	Slaughter
Djibouti	Camels	2019	Slaughter
Djibouti	Camels	1988	Slaughter
Djibouti	Camels	1991	Slaughter
Djibouti	Camels	1994	Slaughter
Djibouti	Camels	2001	Slaughter
Djibouti	Camels	2002	Slaughter
Djibouti	Camels	2003	Slaughter
Djibouti	Camels	2004	Slaughter
Djibouti	Camels	2005	Slaughter
Djibouti	Camels	2006	Slaughter
Djibouti	Camels	2007	Slaughter
Djibouti	Camels	2009	Slaughter
Djibouti	Camels	2011	Slaughter
Djibouti	Camels	2013	Slaughter
Djibouti	Camels	2017	Slaughter
Djibouti	Camels	2018	Slaughter
Djibouti	Camels	2019	Slaughter
Djibouti	Cattle	2009	Slaughter
Djibouti	Cattle	2011	Slaughter
Djibouti	Cattle	2013	Slaughter
Ethiopia	Buffaloes	2005	Slaughter
Ethiopia	Buffaloes	2006	Slaughter
Ethiopia	Camels	2014	Slaughter
Ethiopia	Camels	2015	Slaughter
Ethiopia	Camels	2016	Slaughter
Ethiopia	Camels	2006	Slaughter
Ethiopia	Camels	2009	Slaughter
Ethiopia	Camels	2011	Slaughter
Ethiopia	Camels	2013	Slaughter
Ethiopia	Camels	2014	Slaughter
Ethiopia	Camels	2015	Slaughter
Ethiopia	Camels	2016	Slaughter
Ethiopia	Cattle	2014	Slaughter
Ethiopia	Cattle	2015	Slaughter
Ethiopia	Cattle	2005	Slaughter
Ethiopia	Cattle	2006	Slaughter
Ethiopia	Cattle	2011	Slaughter
Ethiopia	Cattle	2013	Slaughter
Ethiopia	Cattle	2014	Slaughter
Ethiopia	Cattle	2015	Slaughter
Ethiopia	Goats	2015	Slaughter
Ethiopia	Goats	2015	Slaughter
Ethiopia	Sheep	2014	Slaughter
Ethiopia	Sheep	2015	Slaughter
Ethiopia	Sheep	2005	Slaughter
Ethiopia	Sheep	2014	Slaughter
Ethiopia	Sheep	2015	Slaughter
Finland	Goats	1990	Slaughter
France	Buffaloes	1995	Slaughter
France	Camels	1990	Slaughter
France	Camels	2005	Slaughter
France	Camels	2006	Slaughter
France	Camels	2007	Slaughter
France	Cattle	1993	Breeding
France	Cattle	1994	Breeding
Georgia	Cattle	2016	Slaughter
Georgia	Cattle	2016	Slaughter
Germany	Buffaloes	1994	unknown
Germany	Buffaloes	1998	unknown
Germany	Buffaloes	1999	unknown
Germany	Buffaloes	2000	unknown
Germany	Buffaloes	2001	unknown
Germany	Buffaloes	2006	unknown
Germany	Cattle	2014	Breeding
Germany	Cattle	2015	Breeding
Germany	Cattle	2016	Breeding
Germany	Cattle	2017	Breeding
Germany	Cattle	2018	Breeding
Germany	Cattle	2019	Breeding
Germany	Cattle	1993	Breeding
Germany	Cattle	1994	Breeding
Germany	Cattle	1998	Breeding
Germany	Cattle	1999	Breeding
Germany	Cattle	2000	Breeding
Germany	Cattle	2001	Breeding
Germany	Cattle	2009	Breeding
Germany	Cattle	2011	Breeding
Germany	Cattle	2013	Breeding
Germany	Cattle	2014	Breeding
Germany	Cattle	2015	Breeding
Germany	Cattle	2016	Breeding
Germany	Cattle	2017	Breeding
Germany	Cattle	2018	Breeding
Germany	Cattle	2019	Breeding
Hungary	Buffaloes	1986	Slaughter
Hungary	Buffaloes	2000	Slaughter
Hungary	Buffaloes	2005	Slaughter
Hungary	Cattle	2015	Breeding
Hungary	Cattle	2017	Breeding
Hungary	Cattle	2018	Breeding
Hungary	Cattle	2019	Breeding
Hungary	Cattle	1986	Breeding
Hungary	Cattle	2000	Breeding
Hungary	Cattle	2001	Breeding
Hungary	Cattle	2006	Breeding
Hungary	Cattle	2011	Breeding
Hungary	Cattle	2013	Breeding
Hungary	Cattle	2015	Breeding
Hungary	Cattle	2017	Breeding
Hungary	Cattle	2018	Breeding
Hungary	Cattle	2019	Breeding
India	Cattle	1998	Slaughter
India	Cattle	1999	Slaughter
Indonesia	Buffaloes	2001	Slaughter
Indonesia	Cattle	2001	Slaughter
Ireland	Buffaloes	1986	Slaughter
Ireland	Buffaloes	1988	Slaughter
Ireland	Buffaloes	1994	Slaughter
Ireland	Buffaloes	1995	Slaughter
Ireland	Buffaloes	1996	Slaughter
Ireland	Cattle	1986	Slaughter
Ireland	Cattle	1987	Slaughter
Ireland	Cattle	1988	Slaughter
Ireland	Cattle	1989	Slaughter
Ireland	Cattle	1990	Slaughter
Ireland	Cattle	1992	Slaughter
Ireland	Cattle	1993	Slaughter
Ireland	Cattle	1994	Slaughter
Ireland	Cattle	1995	Slaughter
Italy	Buffaloes	1994	Breeding
Italy	Buffaloes	1999	Breeding
Italy	Cattle	2017	Breeding
Italy	Cattle	2018	Breeding
Italy	Cattle	1986	Breeding
Italy	Cattle	1992	Breeding
Italy	Cattle	1994	Breeding
Italy	Cattle	1999	Breeding
Italy	Cattle	2000	Breeding
Italy	Cattle	2017	Breeding
Italy	Cattle	2018	Breeding
Japan	Camels	1990	unknown
Kenya	Camels	1992	slaughter
Kenya	Camels	1994	slaughter
Kenya	Camels	1995	slaughter
Kenya	Camels	2013	slaughter
Kuwait	Camels	1998	slaughter
Libya	Buffaloes	1996	slaughter
Malaysia	Buffaloes	2003	slaughter
Malaysia	Cattle	1999	slaughter
Netherlands	Buffaloes	2007	slaughter
Netherlands	Camels	1990	unknown
Netherlands	Cattle	2015	Breeding
Netherlands	Cattle	2017	Breeding
Netherlands	Cattle	2018	Breeding
Netherlands	Cattle	1986	Breeding
Netherlands	Cattle	1987	Breeding
Netherlands	Cattle	1988	Breeding
Netherlands	Cattle	1996	Breeding
Netherlands	Cattle	2011	Breeding
Netherlands	Cattle	2013	Breeding
Netherlands	Cattle	2015	Breeding
Netherlands	Cattle	2017	Breeding
Netherlands	Cattle	2018	Breeding
Netherlands	Goats	1988	Breeding
Niger	Sheep	2014	Slaughter
Niger	Sheep	2014	Slaughter
Norway	Buffaloes	1999	Slaughter
Oman	Cattle	1987	Slaughter
Oman	Sheep	1987	Slaughter
Philippines	Cattle	2014	Slaughter
Philippines	Cattle	2014	Slaughter
Poland	Buffaloes	1994	Slaughter
Poland	Buffaloes	1998	Slaughter
Poland	Buffaloes	2000	Slaughter
Poland	Cattle	1994	Slaughter
Poland	Cattle	1998	Slaughter
Poland	Cattle	1999	Slaughter
Poland	Cattle	2000	Slaughter
Portugal	Cattle	2001	Slaughter
Qatar	Camels	2015	Slaughter
Qatar	Camels	2015	Slaughter
Republic of Korea	Cattle	2017	Slaughter
Republic of Korea	Cattle	2017	Slaughter
Republic of Moldova	Buffaloes	2006	Slaughter
Republic of Moldova	Cattle	2015	Slaughter
Republic of Moldova	Cattle	2016	Slaughter
Republic of Moldova	Cattle	2017	Slaughter
Republic of Moldova	Cattle	2005	Slaughter
Republic of Moldova	Cattle	2007	Slaughter
Republic of Moldova	Cattle	2015	Slaughter
Republic of Moldova	Cattle	2016	Slaughter
Republic of Moldova	Cattle	2017	Slaughter
Republic of Moldova	Sheep	2005	Slaughter
Republic of Moldova	Sheep	2006	Slaughter
Republic of Moldova	Sheep	2007	Slaughter
Romania	Buffaloes	1999	Slaughter
Romania	Buffaloes	2000	Slaughter
Romania	Buffaloes	2001	Slaughter
Romania	Buffaloes	2005	Slaughter
Romania	Buffaloes	2006	Slaughter
Romania	Buffaloes	2007	Slaughter
Romania	Cattle	1986	Slaughter
Romania	Cattle	1994	Slaughter
Romania	Cattle	1999	Slaughter
Romania	Cattle	2000	Slaughter
Romania	Cattle	2001	Slaughter
Romania	Cattle	2005	Slaughter
Romania	Cattle	2006	Slaughter
Romania	Cattle	2007	Slaughter
Romania	Cattle	2011	Slaughter
Romania	Goats	2000	Slaughter
Romania	Sheep	1999	Slaughter
Romania	Sheep	2000	Slaughter
Romania	Sheep	2006	Slaughter
Russian Federation	Cattle	2018	Slaughter
Russian Federation	Cattle	2005	Slaughter
Russian Federation	Cattle	2018	Slaughter
Saudi Arabia	Buffaloes	2006	Slaughter
Saudi Arabia	Camels	1986	Slaughter
Saudi Arabia	Camels	1987	Slaughter
Saudi Arabia	Camels	1990	Slaughter
Slovakia	Cattle	2000	Slaughter
Slovenia	Buffaloes	2000	Slaughter
Slovenia	Cattle	2014	Slaughter
Slovenia	Cattle	2015	Slaughter
Slovenia	Cattle	2016	Slaughter
Slovenia	Cattle	2000	Slaughter
Slovenia	Cattle	2001	Slaughter
Slovenia	Cattle	2006	Slaughter
Slovenia	Cattle	2007	Slaughter
Slovenia	Cattle	2014	Slaughter
Slovenia	Cattle	2015	Slaughter
Slovenia	Cattle	2016	Slaughter
Somalia	Buffaloes	1988	Slaughter
Somalia	Camels	1987	Slaughter
Somalia	Camels	1988	Slaughter
Somalia	Camels	1991	Slaughter
Somalia	Cattle	2017	Slaughter
Somalia	Cattle	2018	Slaughter
Somalia	Cattle	1986	Slaughter
Somalia	Cattle	1987	Slaughter
Somalia	Cattle	1988	Slaughter
Somalia	Cattle	2017	Slaughter
Somalia	Cattle	2018	Slaughter
South Africa	Sheep	1989	Slaughter
Spain	Cattle	2015	Slaughter
Spain	Cattle	2016	Slaughter
Spain	Cattle	2017	Slaughter
Spain	Cattle	2015	Slaughter
Spain	Cattle	2016	Slaughter
Spain	Cattle	2017	Slaughter
Sudan	Cattle	2017	Slaughter
Sudan	Cattle	2018	Slaughter
Sudan	Cattle	2019	Slaughter
Sudan	Cattle	2017	Slaughter
Sudan	Cattle	2018	Slaughter
Sudan	Cattle	2019	Slaughter
Sudan	Goats	2015	Slaughter
Sudan	Goats	2015	Slaughter
Sudan	Sheep	2015	Slaughter
Sudan	Sheep	2015	Slaughter
Sudan (former)	Buffaloes	2005	Slaughter
Sudan (former)	Camels	1986	Slaughter
Sudan (former)	Camels	1987	Slaughter
Sudan (former)	Camels	1988	Slaughter
Sudan (former)	Camels	1989	Slaughter
Sudan (former)	Camels	1990	Slaughter
Sudan (former)	Camels	1991	Slaughter
Sudan (former)	Camels	1992	Slaughter
Sudan (former)	Camels	1998	Slaughter
Sudan (former)	Camels	1999	Slaughter
Sudan (former)	Camels	2000	Slaughter
Sudan (former)	Camels	2001	Slaughter
Sudan (former)	Camels	2002	Slaughter
Sudan (former)	Camels	2003	Slaughter
Sudan (former)	Camels	2004	Slaughter
Sudan (former)	Camels	2005	Slaughter
Sudan (former)	Camels	2006	Slaughter
Sudan (former)	Camels	2007	Slaughter
Sudan (former)	Cattle	1986	Slaughter
Sweden	Cattle	1994	unknown
Switzerland	Camels	1998	unknown
Switzerland	Cattle	1986	unknown
Switzerland	Cattle	1987	unknown
Switzerland	Cattle	1988	unknown
Switzerland	Sheep	1987	unknown
Thailand	Camels	2007	Slaughter
Turkey	Buffaloes	2005	Slaughter
Turkey	Cattle	2005	Slaughter
Turkey	Sheep	2005	Slaughter
Ukraine	Camels	2011	Slaughter
Ukraine	Cattle	2014	Slaughter
Ukraine	Cattle	2015	Slaughter
Ukraine	Cattle	2016	Slaughter
Ukraine	Cattle	2017	Slaughter
Ukraine	Cattle	2018	Slaughter
Ukraine	Cattle	2019	Slaughter
Ukraine	Cattle	2000	Slaughter
Ukraine	Cattle	2007	Slaughter
Ukraine	Cattle	2014	Slaughter
Ukraine	Cattle	2015	Slaughter
Ukraine	Cattle	2016	Slaughter
Ukraine	Cattle	2017	Slaughter
Ukraine	Cattle	2018	Slaughter
Ukraine	Cattle	2019	Slaughter
United Arab Emirates	Camels	2014	Slaughter
United Arab Emirates	Camels	2003	Slaughter
United Arab Emirates	Camels	2009	Slaughter
United Arab Emirates	Camels	2011	Slaughter
United Arab Emirates	Camels	2014	Slaughter
United Arab Emirates	Cattle	2015	Slaughter
United Arab Emirates	Cattle	2016	Slaughter
United Arab Emirates	Cattle	2018	Slaughter
United Arab Emirates	Cattle	2015	Slaughter
United Arab Emirates	Cattle	2016	Slaughter
United Arab Emirates	Cattle	2018	Slaughter
United Kingdom of Great Britain and Northern Ireland	Cattle	1993	Slaughter
United States of America	Buffaloes	1996	unknown
United States of America	Buffaloes	1998	unknown
United States of America	Cattle	2019	Breeding
United States of America	Cattle	1987	Breeding
United States of America	Cattle	1988	Breeding
United States of America	Cattle	1990	Breeding
United States of America	Cattle	1991	Breeding
United States of America	Cattle	1996	Breeding
United States of America	Cattle	1998	Breeding
United States of America	Cattle	2009	Breeding
United States of America	Cattle	2019	Breeding
Uruguay	Cattle	2014	Slaughter
Uruguay	Cattle	2015	Slaughter
Uruguay	Cattle	2016	Slaughter
Uruguay	Cattle	2018	Slaughter
Uruguay	Cattle	1989	Slaughter
Uruguay	Cattle	1991	Slaughter
Uruguay	Cattle	2009	Slaughter
Uruguay	Cattle	2014	Slaughter
Uruguay	Cattle	2015	Slaughter
Uruguay	Cattle	2016	Slaughter
Uruguay	Cattle	2018	Slaughter
Uruguay	Sheep	2009	Slaughter
Yugoslav SFR	Cattle	1986	Slaughter
Zambia	Camels	2002	Slaughter
Zambia	Camels	2003	Slaughter
