# Supplementary material for: Tracking the Distribution of Brucella abortus in Egypt Based on Core Genome SNP Analysis and In Silico MLVA-16
Source: Microorganisms. 2021 Sep 13;9(9):1942. doi: 10.3390/microorganisms9091942 (PMC8469952; doi:10.3390/microorganisms9091942)
Supplement: Supplementary file 1 [file microorganisms-09-01942-s001.zip › Table S2 Genomic characteristics of the Egyptian isolates.xlsx]

## Sheet: Tabelle2
Table S2: Genome characteristics of the Egyptian isolates. NCBI Bioproject: 742519
ID	Reference genome size	Average read length	Total reads	Theoretical coverage	N50	Genome length	NCBI BioSample
5261	3278307	151	11946848	543	367688	3261435	SAMN19959526
5262	3278307	151	9166000	416	367636	3265004	SAMN19959526
5263	3278307	151	10658718	484	367655	3264337	SAMN19959528
5264	3278307	151	9257396	421	367655	3264837	SAMN19959529
5309	3278307	151	9380978	426	367655	3264829	SAMN19959530
5310	3278307	151	9659903	439	367655	3265218	SAMN19959531
5311	3278307	151	9401354	427	367655	3264414	SAMN19959532
5312	3278307	151	9113872	414	367655	3250603	SAMN19959533
5842	3278307	151	12193724	554	1910	3177276	SAMN19959534
5843	3278307	151	14539704	661	367590	3259878	SAMN19959535
7429	3278307	151	10046266	457	367671	3264742	SAMN19959536
7430	3278307	151	9461464	430	367652	3265110	SAMN19959537
7432	3278307	151	10007786	455	367671	3264805	SAMN19959538
15645	3278307	151	12891338	586	367636	3264761	SAMN19959539
15646	3278307	151	5334952	242	367651	3260164	SAMN19959540
15649	3278307	151	14185558	645	367651	3263600	SAMN19959541
15697	3278307	151	14390912	654	367655	3264406	SAMN19959542
16090	3278307	151	12459786	566	367636	3264481	SAMN19959543
21878	3278307	151	11311888	514	367636	3264447	SAMN19959544
21881	3278307	151	11120130	505	367636	3264698	SAMN19959545
21899	3278307	151	12628682	574	367687	3264356	SAMN19959546
21900	3278307	151	6566746	298	367668	3264653	SAMN19959547
21901	3278307	151	13217720	601	367668	3264437	SAMN19959548
21906	3278307	151	12986986	590	367671	3264344	SAMN19959549
21916	3278307	151	12758738	580	1863	3166309	SAMN19959550
21917	3278307	151	12869142	585	367687	3264269	SAMN19959551
HEA106	3278307	151	13115210	596	363704	3264166	SAMN19959552
HEA107	3278307	151	16326972	742	217769	11723263	SAMN19959553
HEA113	3278307	151	10789618	490	367599	3270166	SAMN19959554
HEA118	3278307	151	11152952	507	133102	6193498	SAMN19959555
HEA135	3278307	151	13864664	630	308946	8225453	SAMN19959558
HEA138	3278307	151	13895412	632	118069	5770616	SAMN19959559
HEA140	3278307	151	10042518	456	367628	3264911	SAMN19959560
HEA15	3278307	151	13570694	617	190238	6994688	SAMN19959561
HEA155	3278307	151	15593818	709	251614	5764806	SAMN19959562
HEA16	3278307	151	17149918	780	367651	3261303	SAMN19959563
HEA161	3278307	151	14825000	674	251614	8151074	SAMN19959564
HEA164	3278307	151	15274422	694	40824	7794293	SAMN19959565
HEA17	3278307	151	15465564	703	367655	3265092	SAMN19959566
HEA23	3278307	151	11766936	535	367688	3261112	SAMN19959567
HEA30	3278307	151	11575792	526	367651	3261041	SAMN19959568
HEA35	3278307	151	14455200	657	259760	4552188	SAMN19959570
HEA37	3278307	151	12681108	576	367612	3264804	SAMN19959571
HEA45	3278307	151	14009060	637	49170	6521089	SAMN19959572
HEA50	3278307	151	13752692	625	48344	7769404	SAMN19959573
HEA68	3278307	151	15465564	703	367655	3265092	SAMN19959574
HEA72	3278307	151	5978498	271	316857	3264494	SAMN19959575
HEA89	3278307	151	3931960	178	190234	5865929	SAMN19959576
SH21	3278307	151	14820266	674	367655	3264424	SAMN19959577
Reference 2308	3278307	-	-	-	2121359	3278307	-
