# Supplementary material for: Tracking the Distribution of Brucella abortus in Egypt Based on Core Genome SNP Analysis and In Silico MLVA-16
Source: Microorganisms. 2021 Sep 13;9(9):1942. doi: 10.3390/microorganisms9091942 (PMC8469952; doi:10.3390/microorganisms9091942)
Supplement: Supplementary file 1 [file microorganisms-09-01942-s001.zip › Table S4 snpdist_2308_based.xls]

## Sheet: Sheet1
Table S4: SNP distances of the Egyptian isolates to each other. SNP distance table was provided by snippy. Core alignment was built with the B. abortus strain 2308 set as reference
ID	15645	15646	15649	15697	16090	21878	21881	21899	21900	21901	21906	21916	21917	5261	5262	5263	5264	5309	5310	5311	5312	5842	5843	7429	7430	7432	HEA106	HEA107	HEA113	HEA118	HEA135	HEA138	HEA140	HEA15	HEA155	HEA16	HEA161	HEA164	HEA17	HEA23	HEA30	HEA35	HEA37	HEA45	HEA50	HEA68	HEA72	HEA89	2308
15645	0	200	203	2	0	1	1	186	186	187	187	187	186	197	0	0	0	0	0	0	0	197	199	10	10	11	10	12	14	12	12	11	10	197	15	197	13	17	0	200	197	0	1	197	0	0	0	6	205
15646	200	0	187	202	200	201	201	196	196	197	197	197	196	5	200	200	200	200	200	200	200	5	7	198	198	199	198	200	202	200	200	199	198	5	203	5	201	205	200	0	5	200	201	5	200	200	200	200	23
15649	203	187	0	205	203	204	204	199	199	200	200	200	199	184	203	203	203	203	203	203	203	184	186	201	201	202	201	203	205	203	203	202	201	184	206	184	204	208	203	187	184	203	204	184	203	203	203	203	192
15697	2	202	205	0	2	3	3	188	188	189	189	189	188	199	2	2	2	2	2	2	2	199	201	12	12	13	12	14	16	14	14	13	12	199	17	199	15	19	2	202	199	2	3	199	2	2	2	8	207
16090	0	200	203	2	0	1	1	186	186	187	187	187	186	197	0	0	0	0	0	0	0	197	199	10	10	11	10	12	14	12	12	11	10	197	15	197	13	17	0	200	197	0	1	197	0	0	0	6	205
21878	1	201	204	3	1	0	0	187	187	188	188	188	187	198	1	1	1	1	1	1	1	198	200	11	11	12	11	13	15	13	13	12	11	198	16	198	14	18	1	201	198	1	2	198	1	1	1	7	206
21881	1	201	204	3	1	0	0	187	187	188	188	188	187	198	1	1	1	1	1	1	1	198	200	11	11	12	11	13	15	13	13	12	11	198	16	198	14	18	1	201	198	1	2	198	1	1	1	7	206
21899	186	196	199	188	186	187	187	0	0	1	1	1	0	193	186	186	186	186	186	186	186	193	195	184	184	185	184	186	188	186	186	185	184	193	189	193	187	191	186	196	193	186	187	193	186	186	186	186	201
21900	186	196	199	188	186	187	187	0	0	1	1	1	0	193	186	186	186	186	186	186	186	193	195	184	184	185	184	186	188	186	186	185	184	193	189	193	187	191	186	196	193	186	187	193	186	186	186	186	201
21901	187	197	200	189	187	188	188	1	1	0	2	0	1	194	187	187	187	187	187	187	187	194	196	185	185	186	185	187	189	187	187	186	185	194	190	194	188	192	187	197	194	187	188	194	187	187	187	187	202
21906	187	197	200	189	187	188	188	1	1	2	0	2	1	194	187	187	187	187	187	187	187	194	196	185	185	186	185	187	189	187	187	186	185	194	190	194	188	192	187	197	194	187	188	194	187	187	187	187	202
21916	187	197	200	189	187	188	188	1	1	0	2	0	1	194	187	187	187	187	187	187	187	194	196	185	185	186	185	187	189	187	187	186	185	194	190	194	188	192	187	197	194	187	188	194	187	187	187	187	202
21917	186	196	199	188	186	187	187	0	0	1	1	1	0	193	186	186	186	186	186	186	186	193	195	184	184	185	184	186	188	186	186	185	184	193	189	193	187	191	186	196	193	186	187	193	186	186	186	186	201
2308	205	23	192	207	205	206	206	201	201	202	202	202	201	20	205	205	205	205	205	205	205	20	22	203	203	204	203	205	207	205	205	204	203	20	208	20	206	210	205	23	20	205	206	20	205	205	205	205	0
5261	197	5	184	199	197	198	198	193	193	194	194	194	193	0	197	197	197	197	197	197	197	2	4	195	195	196	195	197	199	197	197	196	195	0	200	0	198	202	197	5	0	197	198	0	197	197	197	197	20
5262	0	200	203	2	0	1	1	186	186	187	187	187	186	197	0	0	0	0	0	0	0	197	199	10	10	11	10	12	14	12	12	11	10	197	15	197	13	17	0	200	197	0	1	197	0	0	0	6	205
5263	0	200	203	2	0	1	1	186	186	187	187	187	186	197	0	0	0	0	0	0	0	197	199	10	10	11	10	12	14	12	12	11	10	197	15	197	13	17	0	200	197	0	1	197	0	0	0	6	205
5264	0	200	203	2	0	1	1	186	186	187	187	187	186	197	0	0	0	0	0	0	0	197	199	10	10	11	10	12	14	12	12	11	10	197	15	197	13	17	0	200	197	0	1	197	0	0	0	6	205
5309	0	200	203	2	0	1	1	186	186	187	187	187	186	197	0	0	0	0	0	0	0	197	199	10	10	11	10	12	14	12	12	11	10	197	15	197	13	17	0	200	197	0	1	197	0	0	0	6	205
5310	0	200	203	2	0	1	1	186	186	187	187	187	186	197	0	0	0	0	0	0	0	197	199	10	10	11	10	12	14	12	12	11	10	197	15	197	13	17	0	200	197	0	1	197	0	0	0	6	205
5311	0	200	203	2	0	1	1	186	186	187	187	187	186	197	0	0	0	0	0	0	0	197	199	10	10	11	10	12	14	12	12	11	10	197	15	197	13	17	0	200	197	0	1	197	0	0	0	6	205
5312	0	200	203	2	0	1	1	186	186	187	187	187	186	197	0	0	0	0	0	0	0	197	199	10	10	11	10	12	14	12	12	11	10	197	15	197	13	17	0	200	197	0	1	197	0	0	0	6	205
5842	197	5	184	199	197	198	198	193	193	194	194	194	193	2	197	197	197	197	197	197	197	0	4	195	195	196	195	197	199	197	197	196	195	2	200	2	198	202	197	5	2	197	198	2	197	197	197	197	20
5843	199	7	186	201	199	200	200	195	195	196	196	196	195	4	199	199	199	199	199	199	199	4	0	197	197	198	197	199	201	199	199	198	197	4	202	4	200	204	199	7	4	199	200	4	199	199	199	199	22
7429	10	198	201	12	10	11	11	184	184	185	185	185	184	195	10	10	10	10	10	10	10	195	197	0	0	1	0	2	6	4	2	1	0	195	7	195	5	9	10	198	195	10	11	195	10	10	10	10	203
7430	10	198	201	12	10	11	11	184	184	185	185	185	184	195	10	10	10	10	10	10	10	195	197	0	0	1	0	2	6	4	2	1	0	195	7	195	5	9	10	198	195	10	11	195	10	10	10	10	203
7432	11	199	202	13	11	12	12	185	185	186	186	186	185	196	11	11	11	11	11	11	11	196	198	1	1	0	1	3	7	5	3	2	1	196	8	196	6	10	11	199	196	11	12	196	11	11	11	11	204
HEA106	10	198	201	12	10	11	11	184	184	185	185	185	184	195	10	10	10	10	10	10	10	195	197	0	0	1	0	2	6	4	2	1	0	195	7	195	5	9	10	198	195	10	11	195	10	10	10	10	203
HEA107	12	200	203	14	12	13	13	186	186	187	187	187	186	197	12	12	12	12	12	12	12	197	199	2	2	3	2	0	8	6	4	3	2	197	9	197	7	11	12	200	197	12	13	197	12	12	12	12	205
HEA113	14	202	205	16	14	15	15	188	188	189	189	189	188	199	14	14	14	14	14	14	14	199	201	6	6	7	6	8	0	4	8	7	6	199	9	199	7	11	14	202	199	14	15	199	14	14	14	14	207
HEA118	12	200	203	14	12	13	13	186	186	187	187	187	186	197	12	12	12	12	12	12	12	197	199	4	4	5	4	6	4	0	6	5	4	197	7	197	5	9	12	200	197	12	13	197	12	12	12	12	205
HEA135	12	200	203	14	12	13	13	186	186	187	187	187	186	197	12	12	12	12	12	12	12	197	199	2	2	3	2	4	8	6	0	3	2	197	9	197	7	11	12	200	197	12	13	197	12	12	12	12	205
HEA138	11	199	202	13	11	12	12	185	185	186	186	186	185	196	11	11	11	11	11	11	11	196	198	1	1	2	1	3	7	5	3	0	1	196	8	196	6	10	11	199	196	11	12	196	11	11	11	11	204
HEA140	10	198	201	12	10	11	11	184	184	185	185	185	184	195	10	10	10	10	10	10	10	195	197	0	0	1	0	2	6	4	2	1	0	195	7	195	5	9	10	198	195	10	11	195	10	10	10	10	203
HEA15	197	5	184	199	197	198	198	193	193	194	194	194	193	0	197	197	197	197	197	197	197	2	4	195	195	196	195	197	199	197	197	196	195	0	200	0	198	202	197	5	0	197	198	0	197	197	197	197	20
HEA155	15	203	206	17	15	16	16	189	189	190	190	190	189	200	15	15	15	15	15	15	15	200	202	7	7	8	7	9	9	7	9	8	7	200	0	200	8	12	15	203	200	15	16	200	15	15	15	15	208
HEA16	197	5	184	199	197	198	198	193	193	194	194	194	193	0	197	197	197	197	197	197	197	2	4	195	195	196	195	197	199	197	197	196	195	0	200	0	198	202	197	5	0	197	198	0	197	197	197	197	20
HEA161	13	201	204	15	13	14	14	187	187	188	188	188	187	198	13	13	13	13	13	13	13	198	200	5	5	6	5	7	7	5	7	6	5	198	8	198	0	10	13	201	198	13	14	198	13	13	13	13	206
HEA164	17	205	208	19	17	18	18	191	191	192	192	192	191	202	17	17	17	17	17	17	17	202	204	9	9	10	9	11	11	9	11	10	9	202	12	202	10	0	17	205	202	17	18	202	17	17	17	17	210
HEA17	0	200	203	2	0	1	1	186	186	187	187	187	186	197	0	0	0	0	0	0	0	197	199	10	10	11	10	12	14	12	12	11	10	197	15	197	13	17	0	200	197	0	1	197	0	0	0	6	205
HEA23	200	0	187	202	200	201	201	196	196	197	197	197	196	5	200	200	200	200	200	200	200	5	7	198	198	199	198	200	202	200	200	199	198	5	203	5	201	205	200	0	5	200	201	5	200	200	200	200	23
HEA30	197	5	184	199	197	198	198	193	193	194	194	194	193	0	197	197	197	197	197	197	197	2	4	195	195	196	195	197	199	197	197	196	195	0	200	0	198	202	197	5	0	197	198	0	197	197	197	197	20
HEA35	0	200	203	2	0	1	1	186	186	187	187	187	186	197	0	0	0	0	0	0	0	197	199	10	10	11	10	12	14	12	12	11	10	197	15	197	13	17	0	200	197	0	1	197	0	0	0	6	205
HEA37	1	201	204	3	1	2	2	187	187	188	188	188	187	198	1	1	1	1	1	1	1	198	200	11	11	12	11	13	15	13	13	12	11	198	16	198	14	18	1	201	198	1	0	198	1	1	1	7	206
HEA45	197	5	184	199	197	198	198	193	193	194	194	194	193	0	197	197	197	197	197	197	197	2	4	195	195	196	195	197	199	197	197	196	195	0	200	0	198	202	197	5	0	197	198	0	197	197	197	197	20
HEA50	0	200	203	2	0	1	1	186	186	187	187	187	186	197	0	0	0	0	0	0	0	197	199	10	10	11	10	12	14	12	12	11	10	197	15	197	13	17	0	200	197	0	1	197	0	0	0	6	205
HEA68	0	200	203	2	0	1	1	186	186	187	187	187	186	197	0	0	0	0	0	0	0	197	199	10	10	11	10	12	14	12	12	11	10	197	15	197	13	17	0	200	197	0	1	197	0	0	0	6	205
HEA72	0	200	203	2	0	1	1	186	186	187	187	187	186	197	0	0	0	0	0	0	0	197	199	10	10	11	10	12	14	12	12	11	10	197	15	197	13	17	0	200	197	0	1	197	0	0	0	6	205
HEA89	6	200	203	8	6	7	7	186	186	187	187	187	186	197	6	6	6	6	6	6	6	197	199	10	10	11	10	12	14	12	12	11	10	197	15	197	13	17	6	200	197	6	7	197	6	6	6	0	205
SH21	1	201	204	3	1	2	2	187	187	188	188	188	187	198	1	1	1	1	1	1	1	198	200	11	11	12	11	13	15	13	13	12	11	198	16	198	14	18	1	201	198	1	2	198	1	1	1	7	206
[truncated: 1 more columns]
