# Supplementary material for: Tracking the Distribution of Brucella abortus in Egypt Based on Core Genome SNP Analysis and In Silico MLVA-16
Source: Microorganisms. 2021 Sep 13;9(9):1942. doi: 10.3390/microorganisms9091942 (PMC8469952; doi:10.3390/microorganisms9091942)
Supplement: Supplementary file 1 [file microorganisms-09-01942-s001.zip › Table S5 snpdist_RB51_based.xls]

## Sheet: Sheet1
Table S5: SNP distances of the Egyptian isolates to each other. SNP distance table was provided by snippy. Core alignment was built with the B. abortus vaccine strain RB51 set as reference
ID	15645	15646	15649	15697	16090	21878	21881	21899	21900	21901	21906	21916	21917	5261	5262	5263	5264	5309	5310	5311	5312	5842	5843	7429	7430	7432	HEA106	HEA107	HEA113	HEA118	HEA135	HEA138	HEA140	HEA15	HEA155	HEA16	HEA161	HEA164	HEA17	HEA23	HEA30	HEA35	HEA37	HEA45	HEA50	HEA68	HEA72	HEA89	RB51
15645	0	201	203	2	0	2	2	186	186	187	187	187	186	198	0	0	0	0	0	0	0	198	200	10	10	11	10	12	14	12	12	11	10	198	15	198	13	17	0	201	198	0	1	198	0	0	0	6	197
15646	201	0	188	203	201	203	203	197	197	198	198	198	197	5	201	201	201	201	201	201	201	5	7	199	199	200	199	201	203	201	201	200	199	5	204	5	202	206	201	0	5	201	202	5	201	201	201	201	4
15649	203	188	0	205	203	205	205	199	199	200	200	200	199	185	203	203	203	203	203	203	203	185	187	201	201	202	201	203	205	203	203	202	201	185	206	185	204	208	203	188	185	203	204	185	203	203	203	203	184
15697	2	203	205	0	2	4	4	188	188	189	189	189	188	200	2	2	2	2	2	2	2	200	202	12	12	13	12	14	16	14	14	13	12	200	17	200	15	19	2	203	200	2	3	200	2	2	2	8	199
16090	0	201	203	2	0	2	2	186	186	187	187	187	186	198	0	0	0	0	0	0	0	198	200	10	10	11	10	12	14	12	12	11	10	198	15	198	13	17	0	201	198	0	1	198	0	0	0	6	197
21878	2	203	205	4	2	0	0	188	188	189	189	189	188	200	2	2	2	2	2	2	2	200	202	12	12	13	12	14	16	14	14	13	12	200	17	200	15	19	2	203	200	2	3	200	2	2	2	8	199
21881	2	203	205	4	2	0	0	188	188	189	189	189	188	200	2	2	2	2	2	2	2	200	202	12	12	13	12	14	16	14	14	13	12	200	17	200	15	19	2	203	200	2	3	200	2	2	2	8	199
21899	186	197	199	188	186	188	188	0	0	1	1	1	0	194	186	186	186	186	186	186	186	194	196	184	184	185	184	186	188	186	186	185	184	194	189	194	187	191	186	197	194	186	187	194	186	186	186	186	193
21900	186	197	199	188	186	188	188	0	0	1	1	1	0	194	186	186	186	186	186	186	186	194	196	184	184	185	184	186	188	186	186	185	184	194	189	194	187	191	186	197	194	186	187	194	186	186	186	186	193
21901	187	198	200	189	187	189	189	1	1	0	2	0	1	195	187	187	187	187	187	187	187	195	197	185	185	186	185	187	189	187	187	186	185	195	190	195	188	192	187	198	195	187	188	195	187	187	187	187	194
21906	187	198	200	189	187	189	189	1	1	2	0	2	1	195	187	187	187	187	187	187	187	195	197	185	185	186	185	187	189	187	187	186	185	195	190	195	188	192	187	198	195	187	188	195	187	187	187	187	194
21916	187	198	200	189	187	189	189	1	1	0	2	0	1	195	187	187	187	187	187	187	187	195	197	185	185	186	185	187	189	187	187	186	185	195	190	195	188	192	187	198	195	187	188	195	187	187	187	187	194
21917	186	197	199	188	186	188	188	0	0	1	1	1	0	194	186	186	186	186	186	186	186	194	196	184	184	185	184	186	188	186	186	185	184	194	189	194	187	191	186	197	194	186	187	194	186	186	186	186	193
5261	198	5	185	200	198	200	200	194	194	195	195	195	194	0	198	198	198	198	198	198	198	2	4	196	196	197	196	198	200	198	198	197	196	0	201	0	199	203	198	5	0	198	199	0	198	198	198	198	1
5262	0	201	203	2	0	2	2	186	186	187	187	187	186	198	0	0	0	0	0	0	0	198	200	10	10	11	10	12	14	12	12	11	10	198	15	198	13	17	0	201	198	0	1	198	0	0	0	6	197
5263	0	201	203	2	0	2	2	186	186	187	187	187	186	198	0	0	0	0	0	0	0	198	200	10	10	11	10	12	14	12	12	11	10	198	15	198	13	17	0	201	198	0	1	198	0	0	0	6	197
5264	0	201	203	2	0	2	2	186	186	187	187	187	186	198	0	0	0	0	0	0	0	198	200	10	10	11	10	12	14	12	12	11	10	198	15	198	13	17	0	201	198	0	1	198	0	0	0	6	197
5309	0	201	203	2	0	2	2	186	186	187	187	187	186	198	0	0	0	0	0	0	0	198	200	10	10	11	10	12	14	12	12	11	10	198	15	198	13	17	0	201	198	0	1	198	0	0	0	6	197
5310	0	201	203	2	0	2	2	186	186	187	187	187	186	198	0	0	0	0	0	0	0	198	200	10	10	11	10	12	14	12	12	11	10	198	15	198	13	17	0	201	198	0	1	198	0	0	0	6	197
5311	0	201	203	2	0	2	2	186	186	187	187	187	186	198	0	0	0	0	0	0	0	198	200	10	10	11	10	12	14	12	12	11	10	198	15	198	13	17	0	201	198	0	1	198	0	0	0	6	197
5312	0	201	203	2	0	2	2	186	186	187	187	187	186	198	0	0	0	0	0	0	0	198	200	10	10	11	10	12	14	12	12	11	10	198	15	198	13	17	0	201	198	0	1	198	0	0	0	6	197
5842	198	5	185	200	198	200	200	194	194	195	195	195	194	2	198	198	198	198	198	198	198	0	4	196	196	197	196	198	200	198	198	197	196	2	201	2	199	203	198	5	2	198	199	2	198	198	198	198	1
5843	200	7	187	202	200	202	202	196	196	197	197	197	196	4	200	200	200	200	200	200	200	4	0	198	198	199	198	200	202	200	200	199	198	4	203	4	201	205	200	7	4	200	201	4	200	200	200	200	3
7429	10	199	201	12	10	12	12	184	184	185	185	185	184	196	10	10	10	10	10	10	10	196	198	0	0	1	0	2	6	4	2	1	0	196	7	196	5	9	10	199	196	10	11	196	10	10	10	10	195
7430	10	199	201	12	10	12	12	184	184	185	185	185	184	196	10	10	10	10	10	10	10	196	198	0	0	1	0	2	6	4	2	1	0	196	7	196	5	9	10	199	196	10	11	196	10	10	10	10	195
7432	11	200	202	13	11	13	13	185	185	186	186	186	185	197	11	11	11	11	11	11	11	197	199	1	1	0	1	3	7	5	3	2	1	197	8	197	6	10	11	200	197	11	12	197	11	11	11	11	196
HEA106	10	199	201	12	10	12	12	184	184	185	185	185	184	196	10	10	10	10	10	10	10	196	198	0	0	1	0	2	6	4	2	1	0	196	7	196	5	9	10	199	196	10	11	196	10	10	10	10	195
HEA107	12	201	203	14	12	14	14	186	186	187	187	187	186	198	12	12	12	12	12	12	12	198	200	2	2	3	2	0	8	6	4	3	2	198	9	198	7	11	12	201	198	12	13	198	12	12	12	12	197
HEA113	14	203	205	16	14	16	16	188	188	189	189	189	188	200	14	14	14	14	14	14	14	200	202	6	6	7	6	8	0	4	8	7	6	200	9	200	7	11	14	203	200	14	15	200	14	14	14	14	199
HEA118	12	201	203	14	12	14	14	186	186	187	187	187	186	198	12	12	12	12	12	12	12	198	200	4	4	5	4	6	4	0	6	5	4	198	7	198	5	9	12	201	198	12	13	198	12	12	12	12	197
HEA135	12	201	203	14	12	14	14	186	186	187	187	187	186	198	12	12	12	12	12	12	12	198	200	2	2	3	2	4	8	6	0	3	2	198	9	198	7	11	12	201	198	12	13	198	12	12	12	12	197
HEA138	11	200	202	13	11	13	13	185	185	186	186	186	185	197	11	11	11	11	11	11	11	197	199	1	1	2	1	3	7	5	3	0	1	197	8	197	6	10	11	200	197	11	12	197	11	11	11	11	196
HEA140	10	199	201	12	10	12	12	184	184	185	185	185	184	196	10	10	10	10	10	10	10	196	198	0	0	1	0	2	6	4	2	1	0	196	7	196	5	9	10	199	196	10	11	196	10	10	10	10	195
HEA15	198	5	185	200	198	200	200	194	194	195	195	195	194	0	198	198	198	198	198	198	198	2	4	196	196	197	196	198	200	198	198	197	196	0	201	0	199	203	198	5	0	198	199	0	198	198	198	198	1
HEA155	15	204	206	17	15	17	17	189	189	190	190	190	189	201	15	15	15	15	15	15	15	201	203	7	7	8	7	9	9	7	9	8	7	201	0	201	8	12	15	204	201	15	16	201	15	15	15	15	200
HEA16	198	5	185	200	198	200	200	194	194	195	195	195	194	0	198	198	198	198	198	198	198	2	4	196	196	197	196	198	200	198	198	197	196	0	201	0	199	203	198	5	0	198	199	0	198	198	198	198	1
HEA161	13	202	204	15	13	15	15	187	187	188	188	188	187	199	13	13	13	13	13	13	13	199	201	5	5	6	5	7	7	5	7	6	5	199	8	199	0	10	13	202	199	13	14	199	13	13	13	13	198
HEA164	17	206	208	19	17	19	19	191	191	192	192	192	191	203	17	17	17	17	17	17	17	203	205	9	9	10	9	11	11	9	11	10	9	203	12	203	10	0	17	206	203	17	18	203	17	17	17	17	202
HEA17	0	201	203	2	0	2	2	186	186	187	187	187	186	198	0	0	0	0	0	0	0	198	200	10	10	11	10	12	14	12	12	11	10	198	15	198	13	17	0	201	198	0	1	198	0	0	0	6	197
HEA23	201	0	188	203	201	203	203	197	197	198	198	198	197	5	201	201	201	201	201	201	201	5	7	199	199	200	199	201	203	201	201	200	199	5	204	5	202	206	201	0	5	201	202	5	201	201	201	201	4
HEA30	198	5	185	200	198	200	200	194	194	195	195	195	194	0	198	198	198	198	198	198	198	2	4	196	196	197	196	198	200	198	198	197	196	0	201	0	199	203	198	5	0	198	199	0	198	198	198	198	1
HEA35	0	201	203	2	0	2	2	186	186	187	187	187	186	198	0	0	0	0	0	0	0	198	200	10	10	11	10	12	14	12	12	11	10	198	15	198	13	17	0	201	198	0	1	198	0	0	0	6	197
HEA37	1	202	204	3	1	3	3	187	187	188	188	188	187	199	1	1	1	1	1	1	1	199	201	11	11	12	11	13	15	13	13	12	11	199	16	199	14	18	1	202	199	1	0	199	1	1	1	7	198
HEA45	198	5	185	200	198	200	200	194	194	195	195	195	194	0	198	198	198	198	198	198	198	2	4	196	196	197	196	198	200	198	198	197	196	0	201	0	199	203	198	5	0	198	199	0	198	198	198	198	1
HEA50	0	201	203	2	0	2	2	186	186	187	187	187	186	198	0	0	0	0	0	0	0	198	200	10	10	11	10	12	14	12	12	11	10	198	15	198	13	17	0	201	198	0	1	198	0	0	0	6	197
HEA68	0	201	203	2	0	2	2	186	186	187	187	187	186	198	0	0	0	0	0	0	0	198	200	10	10	11	10	12	14	12	12	11	10	198	15	198	13	17	0	201	198	0	1	198	0	0	0	6	197
HEA72	0	201	203	2	0	2	2	186	186	187	187	187	186	198	0	0	0	0	0	0	0	198	200	10	10	11	10	12	14	12	12	11	10	198	15	198	13	17	0	201	198	0	1	198	0	0	0	6	197
HEA89	6	201	203	8	6	8	8	186	186	187	187	187	186	198	6	6	6	6	6	6	6	198	200	10	10	11	10	12	14	12	12	11	10	198	15	198	13	17	6	201	198	6	7	198	6	6	6	0	197
RB51	197	4	184	199	197	199	199	193	193	194	194	194	193	1	197	197	197	197	197	197	197	1	3	195	195	196	195	197	199	197	197	196	195	1	200	1	198	202	197	4	1	197	198	1	197	197	197	197	0
SH21	1	202	204	3	1	3	3	187	187	188	188	188	187	199	1	1	1	1	1	1	1	199	201	11	11	12	11	13	15	13	13	12	11	199	16	199	14	18	1	202	199	1	2	199	1	1	1	7	198
[truncated: 1 more columns]
