# Supplementary material for: Tracking the Distribution of Brucella abortus in Egypt Based on Core Genome SNP Analysis and In Silico MLVA-16
Source: Microorganisms. 2021 Sep 13;9(9):1942. doi: 10.3390/microorganisms9091942 (PMC8469952; doi:10.3390/microorganisms9091942)
Supplement: Supplementary file 1 [file microorganisms-09-01942-s001.zip › Table S6 in silico MLVA results of the Egyptian isolates .xlsx]

## Sheet: Tabelle1
Table S6: In silico MLVA results of the Egyptian isolates and the reference strain 2308
ID	BRUCE06	BRUCE08	Bruce11	Bruce12	Bruce42	Bruce43	Bruce45	Bruce55	Bruce18	Bruce19	Bruce21	Bruce04	Bruce07	Bruce09	Bruce16	Bruce30
15645	4	5	4	12	2	2	3	3	6	43	8	4	4	3	4	4
15646	4	5	4	12	2	3	3	3	6	43	8	3	7	3	3	5
15649	4	5	4	12	2	2	3	3	5	43	8	3	5	3	4	5
15697	4	5	4	12	2	2	3	3	6	43	8	4	4	3	4	4
16090	4	5	4	12	2	2	3	3	6	43	8	4	4	3	4	4
21878	4	5	4	12	2	2	3	3	6	43	8	4	4	3	4	4
21881	4	5	4	12	2	2	3	3	6	43	8	4	4	3	4	4
21899	4	5	4	12	2	2	3	3	4	43	8	4	7	3	5	8
21900	4	5	4	12	2	2	3	3	4	43	8	4	7	3	5	8
21901	4	5	4	12	2	2	3	3	4	43	8	4	7	3	5	8
21906	4	5	4	12	2	2	3	3	4	43	8	4	5	3	5	8
21916	4	5	4	12	2	2	3	3	4	43	8	4	7	3	5	8
21917	4	5	4	12	2	2	3	3	4	43	8	4	7	3	5	8
5261	4	5	4	12	2	3	3	3	6	43	8	3	7	3	3	5
5262	4	5	4	12	2	2	3	3	6	43	8	4	4	3	4	4
5263	4	5	4	12	2	2	3	3	6	43	8	4	4	3	4	4
5264	4	5	4	12	2	2	3	3	6	43	8	4	4	3	4	4
5309	4	5	4	12	2	2	3	3	6	43	8	4	4	3	4	4
5310	4	5	4	12	2	2	3	3	6	43	8	4	4	3	4	4
5311	4	5	4	12	2	2	3	3	6	43	8	4	4	3	4	4
5312	4	5	4	12	2	2	3	3	6	43	8	4	4	3	4	4
5842	4	5	4	12	2	3	3	3	6	43	8	3	7	3	3	5
5843	4	5	4	12	2	3	3	3	6	43	8	3	7	3	3	5
7429	4	5	4	12	2	2	3	3	6	43	8	4	4	3	4	4
7430	4	5	4	12	2	2	3	3	6	43	8	4	4	3	4	4
7432	4	5	4	12	2	2	3	3	6	43	8	4	4	3	4	4
HEA106	4	5	4	12	2	2	3	3	6	43	8	4	4	3	4	4
HEA107	4	5	4	12	2	2	3	3	6	43	8	4	4	3	4	4
HEA113	4	5	4	12	2	2	3	3	6	43	8	4	4	3	4	4
HEA118	4	5	4	12	2	2	3	3	6	43	8	4	4	3	4	4
HEA135	4	5	4	12	2	2	3	3	6	43	8	4	4	3	4	4
HEA138	4	5	4	12	2	2	3	3	6	43	8	4	4	3	4	4
HEA140	4	5	4	12	2	2	3	3	6	43	8	4	4	3	4	4
HEA15	4	5	4	12	2	3	3	3	6	43	8	3	7	3	3	5
HEA155	4	5	4	12	2	2	3	3	6	43	8	4	4	3	4	4
HEA16	4	5	4	12	2	3	3	3	6	43	8	3	7	3	3	5
HEA161	4	5	4	12	2	2	3	3	6	43	8	4	4	3	4	4
HEA164	4	5	4	12	2	2	3	3	6	43	7	5	4	3	4	4
HEA17	4	5	4	12	2	2	3	3	6	43	8	4	4	3	4	4
HEA23	4	5	4	12	2	3	3	3	6	43	8	3	7	3	3	5
HEA30	4	5	4	12	2	3	3	3	6	43	8	3	7	3	3	5
HEA35	4	5	4	12	2	2	3	3	6	43	8	4	4	3	4	4
HEA37	4	5	4	12	2	2	3	3	6	43	8	4	4	3	4	4
HEA45	4	5	4	12	2	3	3	3	6	43	8	3	6	3	3	5
HEA50	4	5	4	12	2	2	3	3	6	43	8	4	4	3	4	4
HEA68	4	5	4	12	2	2	3	3	6	43	8	4	4	3	4	4
HEA72	4	5	4	12	2	2	3	3	6	43	8	4	4	3	4	4
HEA89	4	5	4	12	2	2	3	3	6	43	8	4	2	3	4	4
SH21	4	5	4	12	2	2	3	3	6	43	8	4	4	3	4	4
Reference 2308	4	5	4	12	2	3	3	3	6	43	8	3	7	3	3	5
