# Supplementary material for: Tracking the Distribution of Brucella abortus in Egypt Based on Core Genome SNP Analysis and In Silico MLVA-16
Source: Microorganisms. 2021 Sep 13;9(9):1942. doi: 10.3390/microorganisms9091942 (PMC8469952; doi:10.3390/microorganisms9091942)
Supplement: Supplementary file 1 [file microorganisms-09-01942-s001.zip › Table S7 snpdist with entries from SRA.xls]

## Sheet: Sheet1
Table S7: SNP distances of the respective isolates to each other with the entries downloaded from SRA. SNP distance table was provided by snippy. Core alignment was built with the B. abortus strain 2308 set as reference
ID	15645	15646	15649	15697	16090	21878	21881	21899	21900	21901	21906	21916	21917	5261	5262	5263	5264	5309	5310	5311	5312	5842	5843	7429	7430	7432	HEA106	HEA107	HEA113	HEA118	HEA135	HEA138	HEA140	HEA15	HEA155	HEA16	HEA161	HEA164	HEA17	HEA23	HEA30	HEA35	HEA37	HEA45	HEA50	HEA68	HEA72	HEA89	2308
15645	0	39	45	1	0	1	1	38	38	38	38	38	38	39	0	0	0	0	0	0	0	39	40	0	0	0	0	0	2	0	1	0	0	39	0	39	1	1	0	39	39	0	0	39	0	0	0	1	43
15646	39	0	44	40	39	40	40	45	45	45	45	45	45	0	39	39	39	39	39	39	39	0	1	39	39	39	39	39	41	39	40	39	39	0	39	0	40	40	39	0	0	39	39	0	39	39	39	40	4
15649	45	44	0	46	45	46	46	51	51	51	51	51	51	44	45	45	45	45	45	45	45	44	45	45	45	45	45	45	47	45	46	45	45	44	45	44	46	46	45	44	44	45	45	44	45	45	45	46	48
15697	1	40	46	0	1	2	2	39	39	39	39	39	39	40	1	1	1	1	1	1	1	40	41	1	1	1	1	1	3	1	2	1	1	40	1	40	2	2	1	40	40	1	1	40	1	1	1	2	44
16090	0	39	45	1	0	1	1	38	38	38	38	38	38	39	0	0	0	0	0	0	0	39	40	0	0	0	0	0	2	0	1	0	0	39	0	39	1	1	0	39	39	0	0	39	0	0	0	1	43
21878	1	40	46	2	1	0	0	39	39	39	39	39	39	40	1	1	1	1	1	1	1	40	41	1	1	1	1	1	3	1	2	1	1	40	1	40	2	2	1	40	40	1	1	40	1	1	1	2	44
21881	1	40	46	2	1	0	0	39	39	39	39	39	39	40	1	1	1	1	1	1	1	40	41	1	1	1	1	1	3	1	2	1	1	40	1	40	2	2	1	40	40	1	1	40	1	1	1	2	44
21899	38	45	51	39	38	39	39	0	0	0	0	0	0	45	38	38	38	38	38	38	38	45	46	38	38	38	38	38	40	38	39	38	38	45	38	45	39	39	38	45	45	38	38	45	38	38	38	39	49
21900	38	45	51	39	38	39	39	0	0	0	0	0	0	45	38	38	38	38	38	38	38	45	46	38	38	38	38	38	40	38	39	38	38	45	38	45	39	39	38	45	45	38	38	45	38	38	38	39	49
21901	38	45	51	39	38	39	39	0	0	0	0	0	0	45	38	38	38	38	38	38	38	45	46	38	38	38	38	38	40	38	39	38	38	45	38	45	39	39	38	45	45	38	38	45	38	38	38	39	49
21906	38	45	51	39	38	39	39	0	0	0	0	0	0	45	38	38	38	38	38	38	38	45	46	38	38	38	38	38	40	38	39	38	38	45	38	45	39	39	38	45	45	38	38	45	38	38	38	39	49
21916	38	45	51	39	38	39	39	0	0	0	0	0	0	45	38	38	38	38	38	38	38	45	46	38	38	38	38	38	40	38	39	38	38	45	38	45	39	39	38	45	45	38	38	45	38	38	38	39	49
21917	38	45	51	39	38	39	39	0	0	0	0	0	0	45	38	38	38	38	38	38	38	45	46	38	38	38	38	38	40	38	39	38	38	45	38	45	39	39	38	45	45	38	38	45	38	38	38	39	49
2308 reference	43	4	48	44	43	44	44	49	49	49	49	49	49	4	43	43	43	43	43	43	43	4	5	43	43	43	43	43	45	43	44	43	43	4	43	4	44	44	43	4	4	43	43	4	43	43	43	44	0
5261	39	0	44	40	39	40	40	45	45	45	45	45	45	0	39	39	39	39	39	39	39	0	1	39	39	39	39	39	41	39	40	39	39	0	39	0	40	40	39	0	0	39	39	0	39	39	39	40	4
5262	0	39	45	1	0	1	1	38	38	38	38	38	38	39	0	0	0	0	0	0	0	39	40	0	0	0	0	0	2	0	1	0	0	39	0	39	1	1	0	39	39	0	0	39	0	0	0	1	43
5263	0	39	45	1	0	1	1	38	38	38	38	38	38	39	0	0	0	0	0	0	0	39	40	0	0	0	0	0	2	0	1	0	0	39	0	39	1	1	0	39	39	0	0	39	0	0	0	1	43
5264	0	39	45	1	0	1	1	38	38	38	38	38	38	39	0	0	0	0	0	0	0	39	40	0	0	0	0	0	2	0	1	0	0	39	0	39	1	1	0	39	39	0	0	39	0	0	0	1	43
5309	0	39	45	1	0	1	1	38	38	38	38	38	38	39	0	0	0	0	0	0	0	39	40	0	0	0	0	0	2	0	1	0	0	39	0	39	1	1	0	39	39	0	0	39	0	0	0	1	43
5310	0	39	45	1	0	1	1	38	38	38	38	38	38	39	0	0	0	0	0	0	0	39	40	0	0	0	0	0	2	0	1	0	0	39	0	39	1	1	0	39	39	0	0	39	0	0	0	1	43
5311	0	39	45	1	0	1	1	38	38	38	38	38	38	39	0	0	0	0	0	0	0	39	40	0	0	0	0	0	2	0	1	0	0	39	0	39	1	1	0	39	39	0	0	39	0	0	0	1	43
5312	0	39	45	1	0	1	1	38	38	38	38	38	38	39	0	0	0	0	0	0	0	39	40	0	0	0	0	0	2	0	1	0	0	39	0	39	1	1	0	39	39	0	0	39	0	0	0	1	43
5842	39	0	44	40	39	40	40	45	45	45	45	45	45	0	39	39	39	39	39	39	39	0	1	39	39	39	39	39	41	39	40	39	39	0	39	0	40	40	39	0	0	39	39	0	39	39	39	40	4
5843	40	1	45	41	40	41	41	46	46	46	46	46	46	1	40	40	40	40	40	40	40	1	0	40	40	40	40	40	42	40	41	40	40	1	40	1	41	41	40	1	1	40	40	1	40	40	40	41	5
7429	0	39	45	1	0	1	1	38	38	38	38	38	38	39	0	0	0	0	0	0	0	39	40	0	0	0	0	0	2	0	1	0	0	39	0	39	1	1	0	39	39	0	0	39	0	0	0	1	43
7430	0	39	45	1	0	1	1	38	38	38	38	38	38	39	0	0	0	0	0	0	0	39	40	0	0	0	0	0	2	0	1	0	0	39	0	39	1	1	0	39	39	0	0	39	0	0	0	1	43
7432	0	39	45	1	0	1	1	38	38	38	38	38	38	39	0	0	0	0	0	0	0	39	40	0	0	0	0	0	2	0	1	0	0	39	0	39	1	1	0	39	39	0	0	39	0	0	0	1	43
HEA106	0	39	45	1	0	1	1	38	38	38	38	38	38	39	0	0	0	0	0	0	0	39	40	0	0	0	0	0	2	0	1	0	0	39	0	39	1	1	0	39	39	0	0	39	0	0	0	1	43
HEA107	0	39	45	1	0	1	1	38	38	38	38	38	38	39	0	0	0	0	0	0	0	39	40	0	0	0	0	0	2	0	1	0	0	39	0	39	1	1	0	39	39	0	0	39	0	0	0	1	43
HEA113	2	41	47	3	2	3	3	40	40	40	40	40	40	41	2	2	2	2	2	2	2	41	42	2	2	2	2	2	0	2	3	2	2	41	2	41	3	3	2	41	41	2	2	41	2	2	2	3	45
HEA118	0	39	45	1	0	1	1	38	38	38	38	38	38	39	0	0	0	0	0	0	0	39	40	0	0	0	0	0	2	0	1	0	0	39	0	39	1	1	0	39	39	0	0	39	0	0	0	1	43
HEA135	1	40	46	2	1	2	2	39	39	39	39	39	39	40	1	1	1	1	1	1	1	40	41	1	1	1	1	1	3	1	0	1	1	40	1	40	2	2	1	40	40	1	1	40	1	1	1	2	44
HEA138	0	39	45	1	0	1	1	38	38	38	38	38	38	39	0	0	0	0	0	0	0	39	40	0	0	0	0	0	2	0	1	0	0	39	0	39	1	1	0	39	39	0	0	39	0	0	0	1	43
HEA140	0	39	45	1	0	1	1	38	38	38	38	38	38	39	0	0	0	0	0	0	0	39	40	0	0	0	0	0	2	0	1	0	0	39	0	39	1	1	0	39	39	0	0	39	0	0	0	1	43
HEA15	39	0	44	40	39	40	40	45	45	45	45	45	45	0	39	39	39	39	39	39	39	0	1	39	39	39	39	39	41	39	40	39	39	0	39	0	40	40	39	0	0	39	39	0	39	39	39	40	4
HEA155	0	39	45	1	0	1	1	38	38	38	38	38	38	39	0	0	0	0	0	0	0	39	40	0	0	0	0	0	2	0	1	0	0	39	0	39	1	1	0	39	39	0	0	39	0	0	0	1	43
HEA16	39	0	44	40	39	40	40	45	45	45	45	45	45	0	39	39	39	39	39	39	39	0	1	39	39	39	39	39	41	39	40	39	39	0	39	0	40	40	39	0	0	39	39	0	39	39	39	40	4
HEA161	1	40	46	2	1	2	2	39	39	39	39	39	39	40	1	1	1	1	1	1	1	40	41	1	1	1	1	1	3	1	2	1	1	40	1	40	0	2	1	40	40	1	1	40	1	1	1	2	44
HEA164	1	40	46	2	1	2	2	39	39	39	39	39	39	40	1	1	1	1	1	1	1	40	41	1	1	1	1	1	3	1	2	1	1	40	1	40	2	0	1	40	40	1	1	40	1	1	1	2	44
HEA17	0	39	45	1	0	1	1	38	38	38	38	38	38	39	0	0	0	0	0	0	0	39	40	0	0	0	0	0	2	0	1	0	0	39	0	39	1	1	0	39	39	0	0	39	0	0	0	1	43
HEA23	39	0	44	40	39	40	40	45	45	45	45	45	45	0	39	39	39	39	39	39	39	0	1	39	39	39	39	39	41	39	40	39	39	0	39	0	40	40	39	0	0	39	39	0	39	39	39	40	4
HEA30	39	0	44	40	39	40	40	45	45	45	45	45	45	0	39	39	39	39	39	39	39	0	1	39	39	39	39	39	41	39	40	39	39	0	39	0	40	40	39	0	0	39	39	0	39	39	39	40	4
HEA35	0	39	45	1	0	1	1	38	38	38	38	38	38	39	0	0	0	0	0	0	0	39	40	0	0	0	0	0	2	0	1	0	0	39	0	39	1	1	0	39	39	0	0	39	0	0	0	1	43
HEA37	0	39	45	1	0	1	1	38	38	38	38	38	38	39	0	0	0	0	0	0	0	39	40	0	0	0	0	0	2	0	1	0	0	39	0	39	1	1	0	39	39	0	0	39	0	0	0	1	43
HEA45	39	0	44	40	39	40	40	45	45	45	45	45	45	0	39	39	39	39	39	39	39	0	1	39	39	39	39	39	41	39	40	39	39	0	39	0	40	40	39	0	0	39	39	0	39	39	39	40	4
HEA50	0	39	45	1	0	1	1	38	38	38	38	38	38	39	0	0	0	0	0	0	0	39	40	0	0	0	0	0	2	0	1	0	0	39	0	39	1	1	0	39	39	0	0	39	0	0	0	1	43
HEA68	0	39	45	1	0	1	1	38	38	38	38	38	38	39	0	0	0	0	0	0	0	39	40	0	0	0	0	0	2	0	1	0	0	39	0	39	1	1	0	39	39	0	0	39	0	0	0	1	43
HEA72	0	39	45	1	0	1	1	38	38	38	38	38	38	39	0	0	0	0	0	0	0	39	40	0	0	0	0	0	2	0	1	0	0	39	0	39	1	1	0	39	39	0	0	39	0	0	0	1	43
HEA89	1	40	46	2	1	2	2	39	39	39	39	39	39	40	1	1	1	1	1	1	1	40	41	1	1	1	1	1	3	1	2	1	1	40	1	40	2	2	1	40	40	1	1	40	1	1	1	0	44
SH21	0	39	45	1	0	1	1	38	38	38	38	38	38	39	0	0	0	0	0	0	0	39	40	0	0	0	0	0	2	0	1	0	0	39	0	39	1	1	0	39	39	0	0	39	0	0	0	1	43
SRR10249444	10	39	45	11	10	11	11	38	38	38	38	38	38	39	10	10	10	10	10	10	10	39	40	10	10	10	10	10	12	10	11	10	10	39	10	39	11	11	10	39	39	10	10	39	10	10	10	11	43
SRR10249445	10	39	45	11	10	11	11	38	38	38	38	38	38	39	10	10	10	10	10	10	10	39	40	10	10	10	10	10	12	10	11	10	10	39	10	39	11	11	10	39	39	10	10	39	10	10	10	11	43
SRR10249446	11	40	46	12	11	12	12	39	39	39	39	39	39	40	11	11	11	11	11	11	11	40	41	11	11	11	11	11	13	11	12	11	11	40	11	40	12	12	11	40	40	11	11	40	11	11	11	12	44
SRR10249447	11	40	46	12	11	12	12	39	39	39	39	39	39	40	11	11	11	11	11	11	11	40	41	11	11	11	11	11	13	11	12	11	11	40	11	40	12	12	11	40	40	11	11	40	11	11	11	12	44
SRR10249448	10	39	45	11	10	11	11	38	38	38	38	38	38	39	10	10	10	10	10	10	10	39	40	10	10	10	10	10	12	10	11	10	10	39	10	39	11	11	10	39	39	10	10	39	10	10	10	11	43
SRR10249449	11	40	46	12	11	12	12	39	39	39	39	39	39	40	11	11	11	11	11	11	11	40	41	11	11	11	11	11	13	11	12	11	11	40	11	40	12	12	11	40	40	11	11	40	11	11	11	12	44
SRR10249450	11	40	46	12	11	12	12	39	39	39	39	39	39	40	11	11	11	11	11	11	11	40	41	11	11	11	11	11	13	11	12	11	11	40	11	40	12	12	11	40	40	11	11	40	11	11	11	12	44
SRR10249451	13	42	48	14	13	14	14	41	41	41	41	41	41	42	13	13	13	13	13	13	13	42	43	13	13	13	13	13	15	13	14	13	13	42	13	42	14	14	13	42	42	13	13	42	13	13	13	14	46
SRR10249452	11	40	46	12	11	12	12	39	39	39	39	39	39	40	11	11	11	11	11	11	11	40	41	11	11	11	11	11	13	11	12	11	11	40	11	40	12	12	11	40	40	11	11	40	11	11	11	12	44
SRR10249453	11	40	46	12	11	12	12	39	39	39	39	39	39	40	11	11	11	11	11	11	11	40	41	11	11	11	11	11	13	11	12	11	11	40	11	40	12	12	11	40	40	11	11	40	11	11	11	12	44
SRR10249454	11	40	46	12	11	12	12	39	39	39	39	39	39	40	11	11	11	11	11	11	11	40	41	11	11	11	11	11	13	11	12	11	11	40	11	40	12	12	11	40	40	11	11	40	11	11	11	12	44
SRR10249455	10	39	45	11	10	11	11	38	38	38	38	38	38	39	10	10	10	10	10	10	10	39	40	10	10	10	10	10	12	10	11	10	10	39	10	39	11	11	10	39	39	10	10	39	10	10	10	11	43
SRR10249456	11	40	46	12	11	12	12	39	39	39	39	39	39	40	11	11	11	11	11	11	11	40	41	11	11	11	11	11	13	11	12	11	11	40	11	40	12	12	11	40	40	11	11	40	11	11	11	12	44
SRR10249457	11	40	46	12	11	12	12	39	39	39	39	39	39	40	11	11	11	11	11	11	11	40	41	11	11	11	11	11	13	11	12	11	11	40	11	40	12	12	11	40	40	11	11	40	11	11	11	12	44
SRR10249458	11	40	46	12	11	12	12	39	39	39	39	39	39	40	11	11	11	11	11	11	11	40	41	11	11	11	11	11	13	11	12	11	11	40	11	40	12	12	11	40	40	11	11	40	11	11	11	12	44
SRR10249459	44	49	55	45	44	45	45	50	50	50	50	50	50	49	44	44	44	44	44	44	44	49	50	44	44	44	44	44	46	44	45	44	44	49	44	49	45	45	44	49	49	44	44	49	44	44	44	45	53
SRR10249460	11	40	46	12	11	12	12	39	39	39	39	39	39	40	11	11	11	11	11	11	11	40	41	11	11	11	11	11	13	11	12	11	11	40	11	40	12	12	11	40	40	11	11	40	11	11	11	12	44
SRR10249461	10	39	45	11	10	11	11	38	38	38	38	38	38	39	10	10	10	10	10	10	10	39	40	10	10	10	10	10	12	10	11	10	10	39	10	39	11	11	10	39	39	10	10	39	10	10	10	11	43
SRR10249462	12	41	47	13	12	13	13	40	40	40	40	40	40	41	12	12	12	12	12	12	12	41	42	12	12	12	12	12	14	12	13	12	12	41	12	41	13	13	12	41	41	12	12	41	12	12	12	13	45
SRR10249463	10	39	45	11	10	11	11	38	38	38	38	38	38	39	10	10	10	10	10	10	10	39	40	10	10	10	10	10	12	10	11	10	10	39	10	39	11	11	10	39	39	10	10	39	10	10	10	11	43
SRR10249464	10	39	45	11	10	11	11	38	38	38	38	38	38	39	10	10	10	10	10	10	10	39	40	10	10	10	10	10	12	10	11	10	10	39	10	39	11	11	10	39	39	10	10	39	10	10	10	11	43
SRR10249465	10	39	45	11	10	11	11	38	38	38	38	38	38	39	10	10	10	10	10	10	10	39	40	10	10	10	10	10	12	10	11	10	10	39	10	39	11	11	10	39	39	10	10	39	10	10	10	11	43
SRR10249466	10	39	45	11	10	11	11	38	38	38	38	38	38	39	10	10	10	10	10	10	10	39	40	10	10	10	10	10	12	10	11	10	10	39	10	39	11	11	10	39	39	10	10	39	10	10	10	11	43
SRR10249467	10	39	45	11	10	11	11	38	38	38	38	38	38	39	10	10	10	10	10	10	10	39	40	10	10	10	10	10	12	10	11	10	10	39	10	39	11	11	10	39	39	10	10	39	10	10	10	11	43
SRR10249468	10	39	45	11	10	11	11	38	38	38	38	38	38	39	10	10	10	10	10	10	10	39	40	10	10	10	10	10	12	10	11	10	10	39	10	39	11	11	10	39	39	10	10	39	10	10	10	11	43
SRR10249469	10	39	45	11	10	11	11	38	38	38	38	38	38	39	10	10	10	10	10	10	10	39	40	10	10	10	10	10	12	10	11	10	10	39	10	39	11	11	10	39	39	10	10	39	10	10	10	11	43
SRR10249470	10	39	45	11	10	11	11	38	38	38	38	38	38	39	10	10	10	10	10	10	10	39	40	10	10	10	10	10	12	10	11	10	10	39	10	39	11	11	10	39	39	10	10	39	10	10	10	11	43
SRR10249471	10	39	45	11	10	11	11	38	38	38	38	38	38	39	10	10	10	10	10	10	10	39	40	10	10	10	10	10	12	10	11	10	10	39	10	39	11	11	10	39	39	10	10	39	10	10	10	11	43
SRR10249472	10	39	45	11	10	11	11	38	38	38	38	38	38	39	10	10	10	10	10	10	10	39	40	10	10	10	10	10	12	10	11	10	10	39	10	39	11	11	10	39	39	10	10	39	10	10	10	11	43
SRR10249473	10	39	45	11	10	11	11	38	38	38	38	38	38	39	10	10	10	10	10	10	10	39	40	10	10	10	10	10	12	10	11	10	10	39	10	39	11	11	10	39	39	10	10	39	10	10	10	11	43
SRR10249474	10	39	45	11	10	11	11	38	38	38	38	38	38	39	10	10	10	10	10	10	10	39	40	10	10	10	10	10	12	10	11	10	10	39	10	39	11	11	10	39	39	10	10	39	10	10	10	11	43
SRR10249475	10	39	45	11	10	11	11	38	38	38	38	38	38	39	10	10	10	10	10	10	10	39	40	10	10	10	10	10	12	10	11	10	10	39	10	39	11	11	10	39	39	10	10	39	10	10	10	11	43
SRR10249476	10	39	45	11	10	11	11	38	38	38	38	38	38	39	10	10	10	10	10	10	10	39	40	10	10	10	10	10	12	10	11	10	10	39	10	39	11	11	10	39	39	10	10	39	10	10	10	11	43
SRR10249477	11	40	46	12	11	12	12	39	39	39	39	39	39	40	11	11	11	11	11	11	11	40	41	11	11	11	11	11	13	11	12	11	11	40	11	40	12	12	11	40	40	11	11	40	11	11	11	12	44
SRR10249478	10	39	45	11	10	11	11	38	38	38	38	38	38	39	10	10	10	10	10	10	10	39	40	10	10	10	10	10	12	10	11	10	10	39	10	39	11	11	10	39	39	10	10	39	10	10	10	11	43
SRR10249479	46	51	57	47	46	47	47	52	52	52	52	52	52	51	46	46	46	46	46	46	46	51	52	46	46	46	46	46	48	46	47	46	46	51	46	51	47	47	46	51	51	46	46	51	46	46	46	47	55
SRR10249480	11	40	46	12	11	12	12	39	39	39	39	39	39	40	11	11	11	11	11	11	11	40	41	11	11	11	11	11	13	11	12	11	11	40	11	40	12	12	11	40	40	11	11	40	11	11	11	12	44
SRR10249481	10	39	45	11	10	11	11	38	38	38	38	38	38	39	10	10	10	10	10	10	10	39	40	10	10	10	10	10	12	10	11	10	10	39	10	39	11	11	10	39	39	10	10	39	10	10	10	11	43
SRR10249482	11	40	46	12	11	12	12	39	39	39	39	39	39	40	11	11	11	11	11	11	11	40	41	11	11	11	11	11	13	11	12	11	11	40	11	40	12	12	11	40	40	11	11	40	11	11	11	12	44
SRR10249483	10	39	45	11	10	11	11	38	38	38	38	38	38	39	10	10	10	10	10	10	10	39	40	10	10	10	10	10	12	10	11	10	10	39	10	39	11	11	10	39	39	10	10	39	10	10	10	11	43
SRR10249484	10	39	45	11	10	11	11	38	38	38	38	38	38	39	10	10	10	10	10	10	10	39	40	10	10	10	10	10	12	10	11	10	10	39	10	39	11	11	10	39	39	10	10	39	10	10	10	11	43
SRR10249485	46	51	57	47	46	47	47	52	52	52	52	52	52	51	46	46	46	46	46	46	46	51	52	46	46	46	46	46	48	46	47	46	46	51	46	51	47	47	46	51	51	46	46	51	46	46	46	47	55
SRR10249486	10	39	45	11	10	11	11	38	38	38	38	38	38	39	10	10	10	10	10	10	10	39	40	10	10	10	10	10	12	10	11	10	10	39	10	39	11	11	10	39	39	10	10	39	10	10	10	11	43
SRR10249487	13	42	48	14	13	14	14	41	41	41	41	41	41	42	13	13	13	13	13	13	13	42	43	13	13	13	13	13	15	13	14	13	13	42	13	42	14	14	13	42	42	13	13	42	13	13	13	14	46
SRR10249488	11	40	46	12	11	12	12	39	39	39	39	39	39	40	11	11	11	11	11	11	11	40	41	11	11	11	11	11	13	11	12	11	11	40	11	40	12	12	11	40	40	11	11	40	11	11	11	12	44
SRR10249489	10	39	45	11	10	11	11	38	38	38	38	38	38	39	10	10	10	10	10	10	10	39	40	10	10	10	10	10	12	10	11	10	10	39	10	39	11	11	10	39	39	10	10	39	10	10	10	11	43
SRR10249490	10	39	45	11	10	11	11	38	38	38	38	38	38	39	10	10	10	10	10	10	10	39	40	10	10	10	10	10	12	10	11	10	10	39	10	39	11	11	10	39	39	10	10	39	10	10	10	11	43
SRR10249491	10	39	45	11	10	11	11	38	38	38	38	38	38	39	10	10	10	10	10	10	10	39	40	10	10	10	10	10	12	10	11	10	10	39	10	39	11	11	10	39	39	10	10	39	10	10	10	11	43
SRR10249492	11	40	46	12	11	12	12	39	39	39	39	39	39	40	11	11	11	11	11	11	11	40	41	11	11	11	11	11	13	11	12	11	11	40	11	40	12	12	11	40	40	11	11	40	11	11	11	12	44
SRR10249493	12	41	47	13	12	13	13	40	40	40	40	40	40	41	12	12	12	12	12	12	12	41	42	12	12	12	12	12	14	12	13	12	12	41	12	41	13	13	12	41	41	12	12	41	12	12	12	13	45
SRR10249494	11	40	46	12	11	12	12	39	39	39	39	39	39	40	11	11	11	11	11	11	11	40	41	11	11	11	11	11	13	11	12	11	11	40	11	40	12	12	11	40	40	11	11	40	11	11	11	12	44
SRR10249495	11	40	46	12	11	12	12	39	39	39	39	39	39	40	11	11	11	11	11	11	11	40	41	11	11	11	11	11	13	11	12	11	11	40	11	40	12	12	11	40	40	11	11	40	11	11	11	12	44
SRR10249496	10	39	45	11	10	11	11	38	38	38	38	38	38	39	10	10	10	10	10	10	10	39	40	10	10	10	10	10	12	10	11	10	10	39	10	39	11	11	10	39	39	10	10	39	10	10	10	11	43
SRR10249497	11	40	46	12	11	12	12	39	39	39	39	39	39	40	11	11	11	11	11	11	11	40	41	11	11	11	11	11	13	11	12	11	11	40	11	40	12	12	11	40	40	11	11	40	11	11	11	12	44
SRR10249498	10	39	45	11	10	11	11	38	38	38	38	38	38	39	10	10	10	10	10	10	10	39	40	10	10	10	10	10	12	10	11	10	10	39	10	39	11	11	10	39	39	10	10	39	10	10	10	11	43
SRR10249499	11	40	46	12	11	12	12	39	39	39	39	39	39	40	11	11	11	11	11	11	11	40	41	11	11	11	11	11	13	11	12	11	11	40	11	40	12	12	11	40	40	11	11	40	11	11	11	12	44
SRR10249500	10	39	45	11	10	11	11	38	38	38	38	38	38	39	10	10	10	10	10	10	10	39	40	10	10	10	10	10	12	10	11	10	10	39	10	39	11	11	10	39	39	10	10	39	10	10	10	11	43
SRR10249501	11	40	46	12	11	12	12	39	39	39	39	39	39	40	11	11	11	11	11	11	11	40	41	11	11	11	11	11	13	11	12	11	11	40	11	40	12	12	11	40	40	11	11	40	11	11	11	12	44
SRR10249502	10	39	45	11	10	11	11	38	38	38	38	38	38	39	10	10	10	10	10	10	10	39	40	10	10	10	10	10	12	10	11	10	10	39	10	39	11	11	10	39	39	10	10	39	10	10	10	11	43
SRR10249503	10	39	45	11	10	11	11	38	38	38	38	38	38	39	10	10	10	10	10	10	10	39	40	10	10	10	10	10	12	10	11	10	10	39	10	39	11	11	10	39	39	10	10	39	10	10	10	11	43
SRR10249504	10	39	45	11	10	11	11	38	38	38	38	38	38	39	10	10	10	10	10	10	10	39	40	10	10	10	10	10	12	10	11	10	10	39	10	39	11	11	10	39	39	10	10	39	10	10	10	11	43
SRR10249505	10	39	45	11	10	11	11	38	38	38	38	38	38	39	10	10	10	10	10	10	10	39	40	10	10	10	10	10	12	10	11	10	10	39	10	39	11	11	10	39	39	10	10	39	10	10	10	11	43
SRR10249506	10	39	45	11	10	11	11	38	38	38	38	38	38	39	10	10	10	10	10	10	10	39	40	10	10	10	10	10	12	10	11	10	10	39	10	39	11	11	10	39	39	10	10	39	10	10	10	11	43
SRR10249507	46	51	57	47	46	47	47	52	52	52	52	52	52	51	46	46	46	46	46	46	46	51	52	46	46	46	46	46	48	46	47	46	46	51	46	51	47	47	46	51	51	46	46	51	46	46	46	47	55
SRR10249508	10	39	45	11	10	11	11	38	38	38	38	38	38	39	10	10	10	10	10	10	10	39	40	10	10	10	10	10	12	10	11	10	10	39	10	39	11	11	10	39	39	10	10	39	10	10	10	11	43
SRR10249509	10	39	45	11	10	11	11	38	38	38	38	38	38	39	10	10	10	10	10	10	10	39	40	10	10	10	10	10	12	10	11	10	10	39	10	39	11	11	10	39	39	10	10	39	10	10	10	11	43
SRR10249510	10	39	45	11	10	11	11	38	38	38	38	38	38	39	10	10	10	10	10	10	10	39	40	10	10	10	10	10	12	10	11	10	10	39	10	39	11	11	10	39	39	10	10	39	10	10	10	11	43
SRR10249511	10	39	45	11	10	11	11	38	38	38	38	38	38	39	10	10	10	10	10	10	10	39	40	10	10	10	10	10	12	10	11	10	10	39	10	39	11	11	10	39	39	10	10	39	10	10	10	11	43
SRR10249512	10	39	45	11	10	11	11	38	38	38	38	38	38	39	10	10	10	10	10	10	10	39	40	10	10	10	10	10	12	10	11	10	10	39	10	39	11	11	10	39	39	10	10	39	10	10	10	11	43
SRR10249513	11	40	46	12	11	12	12	39	39	39	39	39	39	40	11	11	11	11	11	11	11	40	41	11	11	11	11	11	13	11	12	11	11	40	11	40	12	12	11	40	40	11	11	40	11	11	11	12	44
SRR10249514	10	39	45	11	10	11	11	38	38	38	38	38	38	39	10	10	10	10	10	10	10	39	40	10	10	10	10	10	12	10	11	10	10	39	10	39	11	11	10	39	39	10	10	39	10	10	10	11	43
SRR10249515	11	40	46	12	11	12	12	39	39	39	39	39	39	40	11	11	11	11	11	11	11	40	41	11	11	11	11	11	13	11	12	11	11	40	11	40	12	12	11	40	40	11	11	40	11	11	11	12	44
SRR10249516	11	40	46	12	11	12	12	39	39	39	39	39	39	40	11	11	11	11	11	11	11	40	41	11	11	11	11	11	13	11	12	11	11	40	11	40	12	12	11	40	40	11	11	40	11	11	11	12	44
SRR10249517	10	39	45	11	10	11	11	38	38	38	38	38	38	39	10	10	10	10	10	10	10	39	40	10	10	10	10	10	12	10	11	10	10	39	10	39	11	11	10	39	39	10	10	39	10	10	10	11	43
SRR10249518	11	40	46	12	11	12	12	39	39	39	39	39	39	40	11	11	11	11	11	11	11	40	41	11	11	11	11	11	13	11	12	11	11	40	11	40	12	12	11	40	40	11	11	40	11	11	11	12	44
SRR10249519	11	40	46	12	11	12	12	39	39	39	39	39	39	40	11	11	11	11	11	11	11	40	41	11	11	11	11	11	13	11	12	11	11	40	11	40	12	12	11	40	40	11	11	40	11	11	11	12	44
SRR12368029	0	39	45	1	0	1	1	38	38	38	38	38	38	39	0	0	0	0	0	0	0	39	40	0	0	0	0	0	2	0	1	0	0	39	0	39	1	1	0	39	39	0	0	39	0	0	0	1	43
SRR12368032	0	39	45	1	0	1	1	38	38	38	38	38	38	39	0	0	0	0	0	0	0	39	40	0	0	0	0	0	2	0	1	0	0	39	0	39	1	1	0	39	39	0	0	39	0	0	0	1	43
SRR12368034	1	40	46	2	1	2	2	39	39	39	39	39	39	40	1	1	1	1	1	1	1	40	41	1	1	1	1	1	3	1	2	1	1	40	1	40	2	2	1	40	40	1	1	40	1	1	1	2	44
SRR12368035	0	39	45	1	0	1	1	38	38	38	38	38	38	39	0	0	0	0	0	0	0	39	40	0	0	0	0	0	2	0	1	0	0	39	0	39	1	1	0	39	39	0	0	39	0	0	0	1	43
SRR12368036	0	39	45	1	0	1	1	38	38	38	38	38	38	39	0	0	0	0	0	0	0	39	40	0	0	0	0	0	2	0	1	0	0	39	0	39	1	1	0	39	39	0	0	39	0	0	0	1	43
SRR12368047	0	39	45	1	0	1	1	38	38	38	38	38	38	39	0	0	0	0	0	0	0	39	40	0	0	0	0	0	2	0	1	0	0	39	0	39	1	1	0	39	39	0	0	39	0	0	0	1	43
SRR12368049	0	39	45	1	0	1	1	38	38	38	38	38	38	39	0	0	0	0	0	0	0	39	40	0	0	0	0	0	2	0	1	0	0	39	0	39	1	1	0	39	39	0	0	39	0	0	0	1	43
SRR12368050	0	39	45	1	0	1	1	38	38	38	38	38	38	39	0	0	0	0	0	0	0	39	40	0	0	0	0	0	2	0	1	0	0	39	0	39	1	1	0	39	39	0	0	39	0	0	0	1	43
SRR1371300	39	38	44	40	39	40	40	45	45	45	45	45	45	38	39	39	39	39	39	39	39	38	39	39	39	39	39	39	41	39	40	39	39	38	39	38	40	40	39	38	38	39	39	38	39	39	39	40	42
SRR1371301	38	37	43	39	38	39	39	44	44	44	44	44	44	37	38	38	38	38	38	38	38	37	38	38	38	38	38	38	40	38	39	38	38	37	38	37	39	39	38	37	37	38	38	37	38	38	38	39	41
SRR1371302	42	41	47	43	42	43	43	48	48	48	48	48	48	41	42	42	42	42	42	42	42	41	42	42	42	42	42	42	44	42	43	42	42	41	42	41	43	43	42	41	41	42	42	41	42	42	42	43	45
SRR1371303	39	38	44	40	39	40	40	45	45	45	45	45	45	38	39	39	39	39	39	39	39	38	39	39	39	39	39	39	41	39	40	39	39	38	39	38	40	40	39	38	38	39	39	38	39	39	39	40	42
SRR1371304	38	17	43	39	38	39	39	44	44	44	44	44	44	17	38	38	38	38	38	38	38	17	18	38	38	38	38	38	40	38	39	38	38	17	38	17	39	39	38	17	17	38	38	17	38	38	38	39	21
SRR1371305	22	41	47	23	22	23	23	40	40	40	40	40	40	41	22	22	22	22	22	22	22	41	42	22	22	22	22	22	24	22	23	22	22	41	22	41	23	23	22	41	41	22	22	41	22	22	22	23	45
SRR1371306	39	38	44	40	39	40	40	45	45	45	45	45	45	38	39	39	39	39	39	39	39	38	39	39	39	39	39	39	41	39	40	39	39	38	39	38	40	40	39	38	38	39	39	38	39	39	39	40	42
SRR1371307	19	34	40	20	19	20	20	33	33	33	33	33	33	34	19	19	19	19	19	19	19	34	35	19	19	19	19	19	21	19	20	19	19	34	19	34	20	20	19	34	34	19	19	34	19	19	19	20	38
SRR1371308	32	51	57	33	32	33	33	50	50	50	50	50	50	51	32	32	32	32	32	32	32	51	52	32	32	32	32	32	34	32	33	32	32	51	32	51	33	33	32	51	51	32	32	51	32	32	32	33	55
SRR1371309	30	49	55	31	30	31	31	48	48	48	48	48	48	49	30	30	30	30	30	30	30	49	50	30	30	30	30	30	32	30	31	30	30	49	30	49	31	31	30	49	49	30	30	49	30	30	30	31	53
SRR1371310	25	44	50	26	25	26	26	43	43	43	43	43	43	44	25	25	25	25	25	25	25	44	45	25	25	25	25	25	27	25	26	25	25	44	25	44	26	26	25	44	44	25	25	44	25	25	25	26	48
SRR1371311	41	40	46	42	41	42	42	47	47	47	47	47	47	40	41	41	41	41	41	41	41	40	41	41	41	41	41	41	43	41	42	41	41	40	41	40	42	42	41	40	40	41	41	40	41	41	41	42	44
SRR1371312	51	50	56	52	51	52	52	57	57	57	57	57	57	50	51	51	51	51	51	51	51	50	51	51	51	51	51	51	53	51	52	51	51	50	51	50	52	52	51	50	50	51	51	50	51	51	51	52	54
SRR1371313	21	40	46	22	21	22	22	39	39	39	39	39	39	40	21	21	21	21	21	21	21	40	41	21	21	21	21	21	23	21	22	21	21	40	21	40	22	22	21	40	40	21	21	40	21	21	21	22	44
SRR1371314	20	39	45	21	20	21	21	38	38	38	38	38	38	39	20	20	20	20	20	20	20	39	40	20	20	20	20	20	22	20	21	20	20	39	20	39	21	21	20	39	39	20	20	39	20	20	20	21	43
SRR1371315	48	47	53	49	48	49	49	54	54	54	54	54	54	47	48	48	48	48	48	48	48	47	48	48	48	48	48	48	50	48	49	48	48	47	48	47	49	49	48	47	47	48	48	47	48	48	48	49	51
SRR1371316	48	47	53	49	48	49	49	54	54	54	54	54	54	47	48	48	48	48	48	48	48	47	48	48	48	48	48	48	50	48	49	48	48	47	48	47	49	49	48	47	47	48	48	47	48	48	48	49	51
SRR1371317	25	44	50	26	25	26	26	43	43	43	43	43	43	44	25	25	25	25	25	25	25	44	45	25	25	25	25	25	27	25	26	25	25	44	25	44	26	26	25	44	44	25	25	44	25	25	25	26	48
SRR1371318	20	35	41	21	20	21	21	34	34	34	34	34	34	35	20	20	20	20	20	20	20	35	36	20	20	20	20	20	22	20	21	20	20	35	20	35	21	21	20	35	35	20	20	35	20	20	20	21	39
SRR1371319	18	33	39	19	18	19	19	32	32	32	32	32	32	33	18	18	18	18	18	18	18	33	34	18	18	18	18	18	20	18	19	18	18	33	18	33	19	19	18	33	33	18	18	33	18	18	18	19	37
SRR1371320	49	48	54	50	49	50	50	55	55	55	55	55	55	48	49	49	49	49	49	49	49	48	49	49	49	49	49	49	51	49	50	49	49	48	49	48	50	50	49	48	48	49	49	48	49	49	49	50	52
SRR1371321	25	44	50	26	25	26	26	43	43	43	43	43	43	44	25	25	25	25	25	25	25	44	45	25	25	25	25	25	27	25	26	25	25	44	25	44	26	26	25	44	44	25	25	44	25	25	25	26	48
SRR1371322	24	43	49	25	24	25	25	42	42	42	42	42	42	43	24	24	24	24	24	24	24	43	44	24	24	24	24	24	26	24	25	24	24	43	24	43	25	25	24	43	43	24	24	43	24	24	24	25	47
SRR1371323	26	45	51	27	26	27	27	44	44	44	44	44	44	45	26	26	26	26	26	26	26	45	46	26	26	26	26	26	28	26	27	26	26	45	26	45	27	27	26	45	45	26	26	45	26	26	26	27	49
SRR1371324	26	45	51	27	26	27	27	44	44	44	44	44	44	45	26	26	26	26	26	26	26	45	46	26	26	26	26	26	28	26	27	26	26	45	26	45	27	27	26	45	45	26	26	45	26	26	26	27	49
SRR1371325	26	45	51	27	26	27	27	44	44	44	44	44	44	45	26	26	26	26	26	26	26	45	46	26	26	26	26	26	28	26	27	26	26	45	26	45	27	27	26	45	45	26	26	45	26	26	26	27	49
SRR1371326	29	48	54	30	29	30	30	47	47	47	47	47	47	48	29	29	29	29	29	29	29	48	49	29	29	29	29	29	31	29	30	29	29	48	29	48	30	30	29	48	48	29	29	48	29	29	29	30	52
SRR1371327	40	19	45	41	40	41	41	46	46	46	46	46	46	19	40	40	40	40	40	40	40	19	20	40	40	40	40	40	42	40	41	40	40	19	40	19	41	41	40	19	19	40	40	19	40	40	40	41	23
SRR1371328	27	46	52	28	27	28	28	45	45	45	45	45	45	46	27	27	27	27	27	27	27	46	47	27	27	27	27	27	29	27	28	27	27	46	27	46	28	28	27	46	46	27	27	46	27	27	27	28	50
SRR1371329	27	46	52	28	27	28	28	45	45	45	45	45	45	46	27	27	27	27	27	27	27	46	47	27	27	27	27	27	29	27	28	27	27	46	27	46	28	28	27	46	46	27	27	46	27	27	27	28	50
SRR1371330	27	46	52	28	27	28	28	45	45	45	45	45	45	46	27	27	27	27	27	27	27	46	47	27	27	27	27	27	29	27	28	27	27	46	27	46	28	28	27	46	46	27	27	46	27	27	27	28	50
SRR1371331	18	33	39	19	18	19	19	32	32	32	32	32	32	33	18	18	18	18	18	18	18	33	34	18	18	18	18	18	20	18	19	18	18	33	18	33	19	19	18	33	33	18	18	33	18	18	18	19	37
SRR1371332	28	47	53	29	28	29	29	46	46	46	46	46	46	47	28	28	28	28	28	28	28	47	48	28	28	28	28	28	30	28	29	28	28	47	28	47	29	29	28	47	47	28	28	47	28	28	28	29	51
SRR1371333	28	47	53	29	28	29	29	46	46	46	46	46	46	47	28	28	28	28	28	28	28	47	48	28	28	28	28	28	30	28	29	28	28	47	28	47	29	29	28	47	47	28	28	47	28	28	28	29	51
SRR1371334	22	41	47	23	22	23	23	40	40	40	40	40	40	41	22	22	22	22	22	22	22	41	42	22	22	22	22	22	24	22	23	22	22	41	22	41	23	23	22	41	41	22	22	41	22	22	22	23	45
SRR1371335	30	49	55	31	30	31	31	48	48	48	48	48	48	49	30	30	30	30	30	30	30	49	50	30	30	30	30	30	32	30	31	30	30	49	30	49	31	31	30	49	49	30	30	49	30	30	30	31	53
SRR1371336	29	48	54	30	29	30	30	47	47	47	47	47	47	48	29	29	29	29	29	29	29	48	49	29	29	29	29	29	31	29	30	29	29	48	29	48	30	30	29	48	48	29	29	48	29	29	29	30	52
SRR1371337	29	48	54	30	29	30	30	47	47	47	47	47	47	48	29	29	29	29	29	29	29	48	49	29	29	29	29	29	31	29	30	29	29	48	29	48	30	30	29	48	48	29	29	48	29	29	29	30	52
SRR1371338	29	48	54	30	29	30	30	47	47	47	47	47	47	48	29	29	29	29	29	29	29	48	49	29	29	29	29	29	31	29	30	29	29	48	29	48	30	30	29	48	48	29	29	48	29	29	29	30	52
SRR1371339	29	48	54	30	29	30	30	47	47	47	47	47	47	48	29	29	29	29	29	29	29	48	49	29	29	29	29	29	31	29	30	29	29	48	29	48	30	30	29	48	48	29	29	48	29	29	29	30	52
SRR1371340	29	48	54	30	29	30	30	47	47	47	47	47	47	48	29	29	29	29	29	29	29	48	49	29	29	29	29	29	31	29	30	29	29	48	29	48	30	30	29	48	48	29	29	48	29	29	29	30	52
SRR1371341	29	48	54	30	29	30	30	47	47	47	47	47	47	48	29	29	29	29	29	29	29	48	49	29	29	29	29	29	31	29	30	29	29	48	29	48	30	30	29	48	48	29	29	48	29	29	29	30	52
SRR1371342	29	48	54	30	29	30	30	47	47	47	47	47	47	48	29	29	29	29	29	29	29	48	49	29	29	29	29	29	31	29	30	29	29	48	29	48	30	30	29	48	48	29	29	48	29	29	29	30	52
SRR1371343	29	48	54	30	29	30	30	47	47	47	47	47	47	48	29	29	29	29	29	29	29	48	49	29	29	29	29	29	31	29	30	29	29	48	29	48	30	30	29	48	48	29	29	48	29	29	29	30	52
SRR1371344	29	48	54	30	29	30	30	47	47	47	47	47	47	48	29	29	29	29	29	29	29	48	49	29	29	29	29	29	31	29	30	29	29	48	29	48	30	30	29	48	48	29	29	48	29	29	29	30	52
SRR1371345	30	49	55	31	30	31	31	48	48	48	48	48	48	49	30	30	30	30	30	30	30	49	50	30	30	30	30	30	32	30	31	30	30	49	30	49	31	31	30	49	49	30	30	49	30	30	30	31	53
SRR1371346	29	48	54	30	29	30	30	47	47	47	47	47	47	48	29	29	29	29	29	29	29	48	49	29	29	29	29	29	31	29	30	29	29	48	29	48	30	30	29	48	48	29	29	48	29	29	29	30	52
SRR1371347	29	48	54	30	29	30	30	47	47	47	47	47	47	48	29	29	29	29	29	29	29	48	49	29	29	29	29	29	31	29	30	29	29	48	29	48	30	30	29	48	48	29	29	48	29	29	29	30	52
SRR1371348	29	48	54	30	29	30	30	47	47	47	47	47	47	48	29	29	29	29	29	29	29	48	49	29	29	29	29	29	31	29	30	29	29	48	29	48	30	30	29	48	48	29	29	48	29	29	29	30	52
SRR1371349	29	48	54	30	29	30	30	47	47	47	47	47	47	48	29	29	29	29	29	29	29	48	49	29	29	29	29	29	31	29	30	29	29	48	29	48	30	30	29	48	48	29	29	48	29	29	29	30	52
SRR1371350	29	48	54	30	29	30	30	47	47	47	47	47	47	48	29	29	29	29	29	29	29	48	49	29	29	29	29	29	31	29	30	29	29	48	29	48	30	30	29	48	48	29	29	48	29	29	29	30	52
SRR1371351	29	48	54	30	29	30	30	47	47	47	47	47	47	48	29	29	29	29	29	29	29	48	49	29	29	29	29	29	31	29	30	29	29	48	29	48	30	30	29	48	48	29	29	48	29	29	29	30	52
SRR1371352	29	48	54	30	29	30	30	47	47	47	47	47	47	48	29	29	29	29	29	29	29	48	49	29	29	29	29	29	31	29	30	29	29	48	29	48	30	30	29	48	48	29	29	48	29	29	29	30	52
SRR1371353	29	48	54	30	29	30	30	47	47	47	47	47	47	48	29	29	29	29	29	29	29	48	49	29	29	29	29	29	31	29	30	29	29	48	29	48	30	30	29	48	48	29	29	48	29	29	29	30	52
SRR1371354	29	48	54	30	29	30	30	47	47	47	47	47	47	48	29	29	29	29	29	29	29	48	49	29	29	29	29	29	31	29	30	29	29	48	29	48	30	30	29	48	48	29	29	48	29	29	29	30	52
SRR1371355	29	48	54	30	29	30	30	47	47	47	47	47	47	48	29	29	29	29	29	29	29	48	49	29	29	29	29	29	31	29	30	29	29	48	29	48	30	30	29	48	48	29	29	48	29	29	29	30	52
SRR1371356	29	48	54	30	29	30	30	47	47	47	47	47	47	48	29	29	29	29	29	29	29	48	49	29	29	29	29	29	31	29	30	29	29	48	29	48	30	30	29	48	48	29	29	48	29	29	29	30	52
SRR1371357	51	50	56	52	51	52	52	57	57	57	57	57	57	50	51	51	51	51	51	51	51	50	51	51	51	51	51	51	53	51	52	51	51	50	51	50	52	52	51	50	50	51	51	50	51	51	51	52	54
SRR1371358	29	48	54	30	29	30	30	47	47	47	47	47	47	48	29	29	29	29	29	29	29	48	49	29	29	29	29	29	31	29	30	29	29	48	29	48	30	30	29	48	48	29	29	48	29	29	29	30	52
SRR1371359	29	48	54	30	29	30	30	47	47	47	47	47	47	48	29	29	29	29	29	29	29	48	49	29	29	29	29	29	31	29	30	29	29	48	29	48	30	30	29	48	48	29	29	48	29	29	29	30	52
SRR1371360	28	47	53	29	28	29	29	46	46	46	46	46	46	47	28	28	28	28	28	28	28	47	48	28	28	28	28	28	30	28	29	28	28	47	28	47	29	29	28	47	47	28	28	47	28	28	28	29	51
SRR1371361	18	33	39	19	18	19	19	32	32	32	32	32	32	33	18	18	18	18	18	18	18	33	34	18	18	18	18	18	20	18	19	18	18	33	18	33	19	19	18	33	33	18	18	33	18	18	18	19	37
SRR1371362	39	0	44	40	39	40	40	45	45	45	45	45	45	0	39	39	39	39	39	39	39	0	1	39	39	39	39	39	41	39	40	39	39	0	39	0	40	40	39	0	0	39	39	0	39	39	39	40	4
SRR1371363	39	0	44	40	39	40	40	45	45	45	45	45	45	0	39	39	39	39	39	39	39	0	1	39	39	39	39	39	41	39	40	39	39	0	39	0	40	40	39	0	0	39	39	0	39	39	39	40	4
SRR1371364	25	44	50	26	25	26	26	43	43	43	43	43	43	44	25	25	25	25	25	25	25	44	45	25	25	25	25	25	27	25	26	25	25	44	25	44	26	26	25	44	44	25	25	44	25	25	25	26	48
SRR1371365	25	44	50	26	25	26	26	43	43	43	43	43	43	44	25	25	25	25	25	25	25	44	45	25	25	25	25	25	27	25	26	25	25	44	25	44	26	26	25	44	44	25	25	44	25	25	25	26	48
SRR1371366	35	14	40	36	35	36	36	41	41	41	41	41	41	14	35	35	35	35	35	35	35	14	15	35	35	35	35	35	37	35	36	35	35	14	35	14	36	36	35	14	14	35	35	14	35	35	35	36	18
SRR1371367	26	45	51	27	26	27	27	44	44	44	44	44	44	45	26	26	26	26	26	26	26	45	46	26	26	26	26	26	28	26	27	26	26	45	26	45	27	27	26	45	45	26	26	45	26	26	26	27	49
SRR1371368	21	40	46	22	21	22	22	39	39	39	39	39	39	40	21	21	21	21	21	21	21	40	41	21	21	21	21	21	23	21	22	21	21	40	21	40	22	22	21	40	40	21	21	40	21	21	21	22	44
SRR1371370	25	44	50	26	25	26	26	43	43	43	43	43	43	44	25	25	25	25	25	25	25	44	45	25	25	25	25	25	27	25	26	25	25	44	25	44	26	26	25	44	44	25	25	44	25	25	25	26	48
SRR1371371	52	55	61	53	52	53	53	58	58	58	58	58	58	55	52	52	52	52	52	52	52	55	56	52	52	52	52	52	54	52	53	52	52	55	52	55	53	53	52	55	55	52	52	55	52	52	52	53	59
SRR1371372	23	42	48	24	23	24	24	41	41	41	41	41	41	42	23	23	23	23	23	23	23	42	43	23	23	23	23	23	25	23	24	23	23	42	23	42	24	24	23	42	42	23	23	42	23	23	23	24	46
SRR1371373	25	44	50	26	25	26	26	43	43	43	43	43	43	44	25	25	25	25	25	25	25	44	45	25	25	25	25	25	27	25	26	25	25	44	25	44	26	26	25	44	44	25	25	44	25	25	25	26	48
SRR1371374	38	17	43	39	38	39	39	44	44	44	44	44	44	17	38	38	38	38	38	38	38	17	18	38	38	38	38	38	40	38	39	38	38	17	38	17	39	39	38	17	17	38	38	17	38	38	38	39	21
SRR1371375	40	39	45	41	40	41	41	46	46	46	46	46	46	39	40	40	40	40	40	40	40	39	40	40	40	40	40	40	42	40	41	40	40	39	40	39	41	41	40	39	39	40	40	39	40	40	40	41	43
SRR1371376	23	42	48	24	23	24	24	41	41	41	41	41	41	42	23	23	23	23	23	23	23	42	43	23	23	23	23	23	25	23	24	23	23	42	23	42	24	24	23	42	42	23	23	42	23	23	23	24	46
SRR1371377	39	38	44	40	39	40	40	45	45	45	45	45	45	38	39	39	39	39	39	39	39	38	39	39	39	39	39	39	41	39	40	39	39	38	39	38	40	40	39	38	38	39	39	38	39	39	39	40	42
SRR1371378	23	30	36	24	23	24	24	29	29	29	29	29	29	30	23	23	23	23	23	23	23	30	31	23	23	23	23	23	25	23	24	23	23	30	23	30	24	24	23	30	30	23	23	30	23	23	23	24	34
SRR1371379	38	17	43	39	38	39	39	44	44	44	44	44	44	17	38	38	38	38	38	38	38	17	18	38	38	38	38	38	40	38	39	38	38	17	38	17	39	39	38	17	17	38	38	17	38	38	38	39	21
SRR1371380	53	56	62	54	53	54	54	59	59	59	59	59	59	56	53	53	53	53	53	53	53	56	57	53	53	53	53	53	55	53	54	53	53	56	53	56	54	54	53	56	56	53	53	56	53	53	53	54	60
SRR1371381	40	39	45	41	40	41	41	46	46	46	46	46	46	39	40	40	40	40	40	40	40	39	40	40	40	40	40	40	42	40	41	40	40	39	40	39	41	41	40	39	39	40	40	39	40	40	40	41	43
SRR1371382	20	39	45	21	20	21	21	38	38	38	38	38	38	39	20	20	20	20	20	20	20	39	40	20	20	20	20	20	22	20	21	20	20	39	20	39	21	21	20	39	39	20	20	39	20	20	20	21	43
SRR1371383	20	35	41	21	20	21	21	34	34	34	34	34	34	35	20	20	20	20	20	20	20	35	36	20	20	20	20	20	22	20	21	20	20	35	20	35	21	21	20	35	35	20	20	35	20	20	20	21	39
SRR1371385	37	16	42	38	37	38	38	43	43	43	43	43	43	16	37	37	37	37	37	37	37	16	17	37	37	37	37	37	39	37	38	37	37	16	37	16	38	38	37	16	16	37	37	16	37	37	37	38	20
SRR1371386	19	38	44	20	19	20	20	37	37	37	37	37	37	38	19	19	19	19	19	19	19	38	39	19	19	19	19	19	21	19	20	19	19	38	19	38	20	20	19	38	38	19	19	38	19	19	19	20	42
SRR1371387	22	37	43	23	22	23	23	36	36	36	36	36	36	37	22	22	22	22	22	22	22	37	38	22	22	22	22	22	24	22	23	22	22	37	22	37	23	23	22	37	37	22	22	37	22	22	22	23	41
SRR1371388	25	32	38	26	25	26	26	31	31	31	31	31	31	32	25	25	25	25	25	25	25	32	33	25	25	25	25	25	27	25	26	25	25	32	25	32	26	26	25	32	32	25	25	32	25	25	25	26	36
SRR3096322	20	35	41	21	20	21	21	34	34	34	34	34	34	35	20	20	20	20	20	20	20	35	36	20	20	20	20	20	22	20	21	20	20	35	20	35	21	21	20	35	35	20	20	35	20	20	20	21	39
SRR3096323	20	35	41	21	20	21	21	34	34	34	34	34	34	35	20	20	20	20	20	20	20	35	36	20	20	20	20	20	22	20	21	20	20	35	20	35	21	21	20	35	35	20	20	35	20	20	20	21	39
SRR3096324	19	34	40	20	19	20	20	33	33	33	33	33	33	34	19	19	19	19	19	19	19	34	35	19	19	19	19	19	21	19	20	19	19	34	19	34	20	20	19	34	34	19	19	34	19	19	19	20	38
SRR3096325	19	34	40	20	19	20	20	33	33	33	33	33	33	34	19	19	19	19	19	19	19	34	35	19	19	19	19	19	21	19	20	19	19	34	19	34	20	20	19	34	34	19	19	34	19	19	19	20	38
SRR3096326	20	35	41	21	20	21	21	34	34	34	34	34	34	35	20	20	20	20	20	20	20	35	36	20	20	20	20	20	22	20	21	20	20	35	20	35	21	21	20	35	35	20	20	35	20	20	20	21	39
SRR3096327	19	34	40	20	19	20	20	33	33	33	33	33	33	34	19	19	19	19	19	19	19	34	35	19	19	19	19	19	21	19	20	19	19	34	19	34	20	20	19	34	34	19	19	34	19	19	19	20	38
SRR3096328	20	35	41	21	20	21	21	34	34	34	34	34	34	35	20	20	20	20	20	20	20	35	36	20	20	20	20	20	22	20	21	20	20	35	20	35	21	21	20	35	35	20	20	35	20	20	20	21	39
SRR3096329	20	35	41	21	20	21	21	34	34	34	34	34	34	35	20	20	20	20	20	20	20	35	36	20	20	20	20	20	22	20	21	20	20	35	20	35	21	21	20	35	35	20	20	35	20	20	20	21	39
SRR3096330	50	49	55	51	50	51	51	56	56	56	56	56	56	49	50	50	50	50	50	50	50	49	50	50	50	50	50	50	52	50	51	50	50	49	50	49	51	51	50	49	49	50	50	49	50	50	50	51	53
SRR3096331	51	50	56	52	51	52	52	57	57	57	57	57	57	50	51	51	51	51	51	51	51	50	51	51	51	51	51	51	53	51	52	51	51	50	51	50	52	52	51	50	50	51	51	50	51	51	51	52	54
SRR3096332	19	34	40	20	19	20	20	33	33	33	33	33	33	34	19	19	19	19	19	19	19	34	35	19	19	19	19	19	21	19	20	19	19	34	19	34	20	20	19	34	34	19	19	34	19	19	19	20	38
SRR3096333	20	35	41	21	20	21	21	34	34	34	34	34	34	35	20	20	20	20	20	20	20	35	36	20	20	20	20	20	22	20	21	20	20	35	20	35	21	21	20	35	35	20	20	35	20	20	20	21	39
SRR3096334	30	49	55	31	30	31	31	48	48	48	48	48	48	49	30	30	30	30	30	30	30	49	50	30	30	30	30	30	32	30	31	30	30	49	30	49	31	31	30	49	49	30	30	49	30	30	30	31	53
SRR3096335	30	49	55	31	30	31	31	48	48	48	48	48	48	49	30	30	30	30	30	30	30	49	50	30	30	30	30	30	32	30	31	30	30	49	30	49	31	31	30	49	49	30	30	49	30	30	30	31	53
SRR3096336	30	49	55	31	30	31	31	48	48	48	48	48	48	49	30	30	30	30	30	30	30	49	50	30	30	30	30	30	32	30	31	30	30	49	30	49	31	31	30	49	49	30	30	49	30	30	30	31	53
SRR3096337	30	49	55	31	30	31	31	48	48	48	48	48	48	49	30	30	30	30	30	30	30	49	50	30	30	30	30	30	32	30	31	30	30	49	30	49	31	31	30	49	49	30	30	49	30	30	30	31	53
SRR3096338	30	49	55	31	30	31	31	48	48	48	48	48	48	49	30	30	30	30	30	30	30	49	50	30	30	30	30	30	32	30	31	30	30	49	30	49	31	31	30	49	49	30	30	49	30	30	30	31	53
SRR3096339	30	49	55	31	30	31	31	48	48	48	48	48	48	49	30	30	30	30	30	30	30	49	50	30	30	30	30	30	32	30	31	30	30	49	30	49	31	31	30	49	49	30	30	49	30	30	30	31	53
SRR3096340	30	49	55	31	30	31	31	48	48	48	48	48	48	49	30	30	30	30	30	30	30	49	50	30	30	30	30	30	32	30	31	30	30	49	30	49	31	31	30	49	49	30	30	49	30	30	30	31	53
SRR3096341	50	49	55	51	50	51	51	56	56	56	56	56	56	49	50	50	50	50	50	50	50	49	50	50	50	50	50	50	52	50	51	50	50	49	50	49	51	51	50	49	49	50	50	49	50	50	50	51	53
SRR3096342	40	1	45	41	40	41	41	46	46	46	46	46	46	1	40	40	40	40	40	40	40	1	2	40	40	40	40	40	42	40	41	40	40	1	40	1	41	41	40	1	1	40	40	1	40	40	40	41	5
SRR3096343	22	37	43	23	22	23	23	36	36	36	36	36	36	37	22	22	22	22	22	22	22	37	38	22	22	22	22	22	24	22	23	22	22	37	22	37	23	23	22	37	37	22	22	37	22	22	22	23	41
SRR3096344	19	34	40	20	19	20	20	33	33	33	33	33	33	34	19	19	19	19	19	19	19	34	35	19	19	19	19	19	21	19	20	19	19	34	19	34	20	20	19	34	34	19	19	34	19	19	19	20	38
SRR3096345	25	44	50	26	25	26	26	43	43	43	43	43	43	44	25	25	25	25	25	25	25	44	45	25	25	25	25	25	27	25	26	25	25	44	25	44	26	26	25	44	44	25	25	44	25	25	25	26	48
SRR3096346	50	49	55	51	50	51	51	56	56	56	56	56	56	49	50	50	50	50	50	50	50	49	50	50	50	50	50	50	52	50	51	50	50	49	50	49	51	51	50	49	49	50	50	49	50	50	50	51	53
SRR3096347	20	39	45	21	20	21	21	38	38	38	38	38	38	39	20	20	20	20	20	20	20	39	40	20	20	20	20	20	22	20	21	20	20	39	20	39	21	21	20	39	39	20	20	39	20	20	20	21	43
SRR3096348	20	39	45	21	20	21	21	38	38	38	38	38	38	39	20	20	20	20	20	20	20	39	40	20	20	20	20	20	22	20	21	20	20	39	20	39	21	21	20	39	39	20	20	39	20	20	20	21	43
SRR3096349	20	39	45	21	20	21	21	38	38	38	38	38	38	39	20	20	20	20	20	20	20	39	40	20	20	20	20	20	22	20	21	20	20	39	20	39	21	21	20	39	39	20	20	39	20	20	20	21	43
SRR3096350	51	50	56	52	51	52	52	57	57	57	57	57	57	50	51	51	51	51	51	51	51	50	51	51	51	51	51	51	53	51	52	51	51	50	51	50	52	52	51	50	50	51	51	50	51	51	51	52	54
SRR3096351	20	39	45	21	20	21	21	38	38	38	38	38	38	39	20	20	20	20	20	20	20	39	40	20	20	20	20	20	22	20	21	20	20	39	20	39	21	21	20	39	39	20	20	39	20	20	20	21	43
SRR3096352	20	39	45	21	20	21	21	38	38	38	38	38	38	39	20	20	20	20	20	20	20	39	40	20	20	20	20	20	22	20	21	20	20	39	20	39	21	21	20	39	39	20	20	39	20	20	20	21	43
SRR3096353	26	45	51	27	26	27	27	44	44	44	44	44	44	45	26	26	26	26	26	26	26	45	46	26	26	26	26	26	28	26	27	26	26	45	26	45	27	27	26	45	45	26	26	45	26	26	26	27	49
SRR3096354	21	40	46	22	21	22	22	39	39	39	39	39	39	40	21	21	21	21	21	21	21	40	41	21	21	21	21	21	23	21	22	21	21	40	21	40	22	22	21	40	40	21	21	40	21	21	21	22	44
SRR3096355	21	40	46	22	21	22	22	39	39	39	39	39	39	40	21	21	21	21	21	21	21	40	41	21	21	21	21	21	23	21	22	21	21	40	21	40	22	22	21	40	40	21	21	40	21	21	21	22	44
SRR3096356	48	47	53	49	48	49	49	54	54	54	54	54	54	47	48	48	48	48	48	48	48	47	48	48	48	48	48	48	50	48	49	48	48	47	48	47	49	49	48	47	47	48	48	47	48	48	48	49	51
SRR3096357	48	47	53	49	48	49	49	54	54	54	54	54	54	47	48	48	48	48	48	48	48	47	48	48	48	48	48	48	50	48	49	48	48	47	48	47	49	49	48	47	47	48	48	47	48	48	48	49	51
SRR3096358	22	41	47	23	22	23	23	40	40	40	40	40	40	41	22	22	22	22	22	22	22	41	42	22	22	22	22	22	24	22	23	22	22	41	22	41	23	23	22	41	41	22	22	41	22	22	22	23	45
SRR3096359	21	36	42	22	21	22	22	35	35	35	35	35	35	36	21	21	21	21	21	21	21	36	37	21	21	21	21	21	23	21	22	21	21	36	21	36	22	22	21	36	36	21	21	36	21	21	21	22	40
SRR3096360	21	36	42	22	21	22	22	35	35	35	35	35	35	36	21	21	21	21	21	21	21	36	37	21	21	21	21	21	23	21	22	21	21	36	21	36	22	22	21	36	36	21	21	36	21	21	21	22	40
SRR3096361	26	45	51	27	26	27	27	44	44	44	44	44	44	45	26	26	26	26	26	26	26	45	46	26	26	26	26	26	28	26	27	26	26	45	26	45	27	27	26	45	45	26	26	45	26	26	26	27	49
SRR3096362	25	44	50	26	25	26	26	43	43	43	43	43	43	44	25	25	25	25	25	25	25	44	45	25	25	25	25	25	27	25	26	25	25	44	25	44	26	26	25	44	44	25	25	44	25	25	25	26	48
SRR3096363	26	45	51	27	26	27	27	44	44	44	44	44	44	45	26	26	26	26	26	26	26	45	46	26	26	26	26	26	28	26	27	26	26	45	26	45	27	27	26	45	45	26	26	45	26	26	26	27	49
SRR3096364	29	48	54	30	29	30	30	47	47	47	47	47	47	48	29	29	29	29	29	29	29	48	49	29	29	29	29	29	31	29	30	29	29	48	29	48	30	30	29	48	48	29	29	48	29	29	29	30	52
SRR3096365	25	44	50	26	25	26	26	43	43	43	43	43	43	44	25	25	25	25	25	25	25	44	45	25	25	25	25	25	27	25	26	25	25	44	25	44	26	26	25	44	44	25	25	44	25	25	25	26	48
SRR3096366	22	37	43	23	22	23	23	36	36	36	36	36	36	37	22	22	22	22	22	22	22	37	38	22	22	22	22	22	24	22	23	22	22	37	22	37	23	23	22	37	37	22	22	37	22	22	22	23	41
SRR3096367	20	35	41	21	20	21	21	34	34	34	34	34	34	35	20	20	20	20	20	20	20	35	36	20	20	20	20	20	22	20	21	20	20	35	20	35	21	21	20	35	35	20	20	35	20	20	20	21	39
SRR3096368	19	34	40	20	19	20	20	33	33	33	33	33	33	34	19	19	19	19	19	19	19	34	35	19	19	19	19	19	21	19	20	19	19	34	19	34	20	20	19	34	34	19	19	34	19	19	19	20	38
SRR3096369	20	35	41	21	20	21	21	34	34	34	34	34	34	35	20	20	20	20	20	20	20	35	36	20	20	20	20	20	22	20	21	20	20	35	20	35	21	21	20	35	35	20	20	35	20	20	20	21	39
SRR3096370	25	44	50	26	25	26	26	43	43	43	43	43	43	44	25	25	25	25	25	25	25	44	45	25	25	25	25	25	27	25	26	25	25	44	25	44	26	26	25	44	44	25	25	44	25	25	25	26	48
SRR3096371	49	48	54	50	49	50	50	55	55	55	55	55	55	48	49	49	49	49	49	49	49	48	49	49	49	49	49	49	51	49	50	49	49	48	49	48	50	50	49	48	48	49	49	48	49	49	49	50	52
SRR3096372	19	34	40	20	19	20	20	33	33	33	33	33	33	34	19	19	19	19	19	19	19	34	35	19	19	19	19	19	21	19	20	19	19	34	19	34	20	20	19	34	34	19	19	34	19	19	19	20	38
SRR3096373	19	34	40	20	19	20	20	33	33	33	33	33	33	34	19	19	19	19	19	19	19	34	35	19	19	19	19	19	21	19	20	19	19	34	19	34	20	20	19	34	34	19	19	34	19	19	19	20	38
SRR3096374	19	34	40	20	19	20	20	33	33	33	33	33	33	34	19	19	19	19	19	19	19	34	35	19	19	19	19	19	21	19	20	19	19	34	19	34	20	20	19	34	34	19	19	34	19	19	19	20	38
SRR3096375	18	33	39	19	18	19	19	32	32	32	32	32	32	33	18	18	18	18	18	18	18	33	34	18	18	18	18	18	20	18	19	18	18	33	18	33	19	19	18	33	33	18	18	33	18	18	18	19	37
SRR3096376	19	34	40	20	19	20	20	33	33	33	33	33	33	34	19	19	19	19	19	19	19	34	35	19	19	19	19	19	21	19	20	19	19	34	19	34	20	20	19	34	34	19	19	34	19	19	19	20	38
SRR3096377	19	34	40	20	19	20	20	33	33	33	33	33	33	34	19	19	19	19	19	19	19	34	35	19	19	19	19	19	21	19	20	19	19	34	19	34	20	20	19	34	34	19	19	34	19	19	19	20	38
SRR3096378	49	48	54	50	49	50	50	55	55	55	55	55	55	48	49	49	49	49	49	49	49	48	49	49	49	49	49	49	51	49	50	49	49	48	49	48	50	50	49	48	48	49	49	48	49	49	49	50	52
SRR3096379	50	49	55	51	50	51	51	56	56	56	56	56	56	49	50	50	50	50	50	50	50	49	50	50	50	50	50	50	52	50	51	50	50	49	50	49	51	51	50	49	49	50	50	49	50	50	50	51	53
SRR3096380	49	48	54	50	49	50	50	55	55	55	55	55	55	48	49	49	49	49	49	49	49	48	49	49	49	49	49	49	51	49	50	49	49	48	49	48	50	50	49	48	48	49	49	48	49	49	49	50	52
SRR3096381	49	48	54	50	49	50	50	55	55	55	55	55	55	48	49	49	49	49	49	49	49	48	49	49	49	49	49	49	51	49	50	49	49	48	49	48	50	50	49	48	48	49	49	48	49	49	49	50	52
SRR3096382	19	34	40	20	19	20	20	33	33	33	33	33	33	34	19	19	19	19	19	19	19	34	35	19	19	19	19	19	21	19	20	19	19	34	19	34	20	20	19	34	34	19	19	34	19	19	19	20	38
SRR3096383	19	34	40	20	19	20	20	33	33	33	33	33	33	34	19	19	19	19	19	19	19	34	35	19	19	19	19	19	21	19	20	19	19	34	19	34	20	20	19	34	34	19	19	34	19	19	19	20	38
SRR3096384	19	38	44	20	19	20	20	37	37	37	37	37	37	38	19	19	19	19	19	19	19	38	39	19	19	19	19	19	21	19	20	19	19	38	19	38	20	20	19	38	38	19	19	38	19	19	19	20	42
SRR3096385	22	41	47	23	22	23	23	40	40	40	40	40	40	41	22	22	22	22	22	22	22	41	42	22	22	22	22	22	24	22	23	22	22	41	22	41	23	23	22	41	41	22	22	41	22	22	22	23	45
SRR3096386	20	35	41	21	20	21	21	34	34	34	34	34	34	35	20	20	20	20	20	20	20	35	36	20	20	20	20	20	22	20	21	20	20	35	20	35	21	21	20	35	35	20	20	35	20	20	20	21	39
SRR3096387	25	44	50	26	25	26	26	43	43	43	43	43	43	44	25	25	25	25	25	25	25	44	45	25	25	25	25	25	27	25	26	25	25	44	25	44	26	26	25	44	44	25	25	44	25	25	25	26	48
SRR3096388	25	44	50	26	25	26	26	43	43	43	43	43	43	44	25	25	25	25	25	25	25	44	45	25	25	25	25	25	27	25	26	25	25	44	25	44	26	26	25	44	44	25	25	44	25	25	25	26	48
SRR3096389	22	41	47	23	22	23	23	40	40	40	40	40	40	41	22	22	22	22	22	22	22	41	42	22	22	22	22	22	24	22	23	22	22	41	22	41	23	23	22	41	41	22	22	41	22	22	22	23	45
SRR3096390	19	34	40	20	19	20	20	33	33	33	33	33	33	34	19	19	19	19	19	19	19	34	35	19	19	19	19	19	21	19	20	19	19	34	19	34	20	20	19	34	34	19	19	34	19	19	19	20	38
SRR3096391	25	44	50	26	25	26	26	43	43	43	43	43	43	44	25	25	25	25	25	25	25	44	45	25	25	25	25	25	27	25	26	25	25	44	25	44	26	26	25	44	44	25	25	44	25	25	25	26	48
SRR3096392	25	44	50	26	25	26	26	43	43	43	43	43	43	44	25	25	25	25	25	25	25	44	45	25	25	25	25	25	27	25	26	25	25	44	25	44	26	26	25	44	44	25	25	44	25	25	25	26	48
SRR3096393	19	38	44	20	19	20	20	37	37	37	37	37	37	38	19	19	19	19	19	19	19	38	39	19	19	19	19	19	21	19	20	19	19	38	19	38	20	20	19	38	38	19	19	38	19	19	19	20	42
SRR3096394	23	42	48	24	23	24	24	41	41	41	41	41	41	42	23	23	23	23	23	23	23	42	43	23	23	23	23	23	25	23	24	23	23	42	23	42	24	24	23	42	42	23	23	42	23	23	23	24	46
SRR3096395	18	33	39	19	18	19	19	32	32	32	32	32	32	33	18	18	18	18	18	18	18	33	34	18	18	18	18	18	20	18	19	18	18	33	18	33	19	19	18	33	33	18	18	33	18	18	18	19	37
SRR3096396	25	44	50	26	25	26	26	43	43	43	43	43	43	44	25	25	25	25	25	25	25	44	45	25	25	25	25	25	27	25	26	25	25	44	25	44	26	26	25	44	44	25	25	44	25	25	25	26	48
SRR3096397	25	44	50	26	25	26	26	43	43	43	43	43	43	44	25	25	25	25	25	25	25	44	45	25	25	25	25	25	27	25	26	25	25	44	25	44	26	26	25	44	44	25	25	44	25	25	25	26	48
SRR3096398	25	44	50	26	25	26	26	43	43	43	43	43	43	44	25	25	25	25	25	25	25	44	45	25	25	25	25	25	27	25	26	25	25	44	25	44	26	26	25	44	44	25	25	44	25	25	25	26	48
SRR3096399	23	42	48	24	23	24	24	41	41	41	41	41	41	42	23	23	23	23	23	23	23	42	43	23	23	23	23	23	25	23	24	23	23	42	23	42	24	24	23	42	42	23	23	42	23	23	23	24	46
SRR3096400	22	41	47	23	22	23	23	40	40	40	40	40	40	41	22	22	22	22	22	22	22	41	42	22	22	22	22	22	24	22	23	22	22	41	22	41	23	23	22	41	41	22	22	41	22	22	22	23	45
SRR3096401	19	34	40	20	19	20	20	33	33	33	33	33	33	34	19	19	19	19	19	19	19	34	35	19	19	19	19	19	21	19	20	19	19	34	19	34	20	20	19	34	34	19	19	34	19	19	19	20	38
SRR3096402	22	41	47	23	22	23	23	40	40	40	40	40	40	41	22	22	22	22	22	22	22	41	42	22	22	22	22	22	24	22	23	22	22	41	22	41	23	23	22	41	41	22	22	41	22	22	22	23	45
SRR3096403	21	36	42	22	21	22	22	35	35	35	35	35	35	36	21	21	21	21	21	21	21	36	37	21	21	21	21	21	23	21	22	21	21	36	21	36	22	22	21	36	36	21	21	36	21	21	21	22	40
SRR3096404	28	47	53	29	28	29	29	46	46	46	46	46	46	47	28	28	28	28	28	28	28	47	48	28	28	28	28	28	30	28	29	28	28	47	28	47	29	29	28	47	47	28	28	47	28	28	28	29	51
SRR3096405	25	44	50	26	25	26	26	43	43	43	43	43	43	44	25	25	25	25	25	25	25	44	45	25	25	25	25	25	27	25	26	25	25	44	25	44	26	26	25	44	44	25	25	44	25	25	25	26	48
SRR3096406	25	44	50	26	25	26	26	43	43	43	43	43	43	44	25	25	25	25	25	25	25	44	45	25	25	25	25	25	27	25	26	25	25	44	25	44	26	26	25	44	44	25	25	44	25	25	25	26	48
SRR3096407	21	36	42	22	21	22	22	35	35	35	35	35	35	36	21	21	21	21	21	21	21	36	37	21	21	21	21	21	23	21	22	21	21	36	21	36	22	22	21	36	36	21	21	36	21	21	21	22	40
SRR3096408	21	36	42	22	21	22	22	35	35	35	35	35	35	36	21	21	21	21	21	21	21	36	37	21	21	21	21	21	23	21	22	21	21	36	21	36	22	22	21	36	36	21	21	36	21	21	21	22	40
SRR3096409	27	46	52	28	27	28	28	45	45	45	45	45	45	46	27	27	27	27	27	27	27	46	47	27	27	27	27	27	29	27	28	27	27	46	27	46	28	28	27	46	46	27	27	46	27	27	27	28	50
SRR3096410	24	43	49	25	24	25	25	42	42	42	42	42	42	43	24	24	24	24	24	24	24	43	44	24	24	24	24	24	26	24	25	24	24	43	24	43	25	25	24	43	43	24	24	43	24	24	24	25	47
SRR3096411	23	42	48	24	23	24	24	41	41	41	41	41	41	42	23	23	23	23	23	23	23	42	43	23	23	23	23	23	25	23	24	23	23	42	23	42	24	24	23	42	42	23	23	42	23	23	23	24	46
SRR3096412	23	40	46	24	23	24	24	39	39	39	39	39	39	40	23	23	23	23	23	23	23	40	41	23	23	23	23	23	25	23	24	23	23	40	23	40	24	24	23	40	40	23	23	40	23	23	23	24	44
SRR3096413	26	45	51	27	26	27	27	44	44	44	44	44	44	45	26	26	26	26	26	26	26	45	46	26	26	26	26	26	28	26	27	26	26	45	26	45	27	27	26	45	45	26	26	45	26	26	26	27	49
SRR3096414	25	44	50	26	25	26	26	43	43	43	43	43	43	44	25	25	25	25	25	25	25	44	45	25	25	25	25	25	27	25	26	25	25	44	25	44	26	26	25	44	44	25	25	44	25	25	25	26	48
SRR3096415	26	45	51	27	26	27	27	44	44	44	44	44	44	45	26	26	26	26	26	26	26	45	46	26	26	26	26	26	28	26	27	26	26	45	26	45	27	27	26	45	45	26	26	45	26	26	26	27	49
SRR3096416	24	43	49	25	24	25	25	42	42	42	42	42	42	43	24	24	24	24	24	24	24	43	44	24	24	24	24	24	26	24	25	24	24	43	24	43	25	25	24	43	43	24	24	43	24	24	24	25	47
SRR3096417	49	48	54	50	49	50	50	55	55	55	55	55	55	48	49	49	49	49	49	49	49	48	49	49	49	49	49	49	51	49	50	49	49	48	49	48	50	50	49	48	48	49	49	48	49	49	49	50	52
SRR3096418	19	38	44	20	19	20	20	37	37	37	37	37	37	38	19	19	19	19	19	19	19	38	39	19	19	19	19	19	21	19	20	19	19	38	19	38	20	20	19	38	38	19	19	38	19	19	19	20	42
SRR3096419	44	43	49	45	44	45	45	50	50	50	50	50	50	43	44	44	44	44	44	44	44	43	44	44	44	44	44	44	46	44	45	44	44	43	44	43	45	45	44	43	43	44	44	43	44	44	44	45	47
SRR3096420	48	47	53	49	48	49	49	54	54	54	54	54	54	47	48	48	48	48	48	48	48	47	48	48	48	48	48	48	50	48	49	48	48	47	48	47	49	49	48	47	47	48	48	47	48	48	48	49	51
SRR3096421	50	49	55	51	50	51	51	56	56	56	56	56	56	49	50	50	50	50	50	50	50	49	50	50	50	50	50	50	52	50	51	50	50	49	50	49	51	51	50	49	49	50	50	49	50	50	50	51	53
SRR3096422	48	47	53	49	48	49	49	54	54	54	54	54	54	47	48	48	48	48	48	48	48	47	48	48	48	48	48	48	50	48	49	48	48	47	48	47	49	49	48	47	47	48	48	47	48	48	48	49	51
SRR3096423	48	47	53	49	48	49	49	54	54	54	54	54	54	47	48	48	48	48	48	48	48	47	48	48	48	48	48	48	50	48	49	48	48	47	48	47	49	49	48	47	47	48	48	47	48	48	48	49	51
SRR3096424	49	48	54	50	49	50	50	55	55	55	55	55	55	48	49	49	49	49	49	49	49	48	49	49	49	49	49	49	51	49	50	49	49	48	49	48	50	50	49	48	48	49	49	48	49	49	49	50	52
SRR3096425	23	42	48	24	23	24	24	41	41	41	41	41	41	42	23	23	23	23	23	23	23	42	43	23	23	23	23	23	25	23	24	23	23	42	23	42	24	24	23	42	42	23	23	42	23	23	23	24	46
SRR3096426	21	40	46	22	21	22	22	39	39	39	39	39	39	40	21	21	21	21	21	21	21	40	41	21	21	21	21	21	23	21	22	21	21	40	21	40	22	22	21	40	40	21	21	40	21	21	21	22	44
SRR3096427	24	43	49	25	24	25	25	42	42	42	42	42	42	43	24	24	24	24	24	24	24	43	44	24	24	24	24	24	26	24	25	24	24	43	24	43	25	25	24	43	43	24	24	43	24	24	24	25	47
SRR3096428	24	43	49	25	24	25	25	42	42	42	42	42	42	43	24	24	24	24	24	24	24	43	44	24	24	24	24	24	26	24	25	24	24	43	24	43	25	25	24	43	43	24	24	43	24	24	24	25	47
SRR3096429	24	43	49	25	24	25	25	42	42	42	42	42	42	43	24	24	24	24	24	24	24	43	44	24	24	24	24	24	26	24	25	24	24	43	24	43	25	25	24	43	43	24	24	43	24	24	24	25	47
SRR3096430	24	43	49	25	24	25	25	42	42	42	42	42	42	43	24	24	24	24	24	24	24	43	44	24	24	24	24	24	26	24	25	24	24	43	24	43	25	25	24	43	43	24	24	43	24	24	24	25	47
SRR3096431	24	43	49	25	24	25	25	42	42	42	42	42	42	43	24	24	24	24	24	24	24	43	44	24	24	24	24	24	26	24	25	24	24	43	24	43	25	25	24	43	43	24	24	43	24	24	24	25	47
SRR3096432	24	43	49	25	24	25	25	42	42	42	42	42	42	43	24	24	24	24	24	24	24	43	44	24	24	24	24	24	26	24	25	24	24	43	24	43	25	25	24	43	43	24	24	43	24	24	24	25	47
SRR3096433	19	38	44	20	19	20	20	37	37	37	37	37	37	38	19	19	19	19	19	19	19	38	39	19	19	19	19	19	21	19	20	19	19	38	19	38	20	20	19	38	38	19	19	38	19	19	19	20	42
SRR3096434	23	42	48	24	23	24	24	41	41	41	41	41	41	42	23	23	23	23	23	23	23	42	43	23	23	23	23	23	25	23	24	23	23	42	23	42	24	24	23	42	42	23	23	42	23	23	23	24	46
SRR3096435	24	43	49	25	24	25	25	42	42	42	42	42	42	43	24	24	24	24	24	24	24	43	44	24	24	24	24	24	26	24	25	24	24	43	24	43	25	25	24	43	43	24	24	43	24	24	24	25	47
SRR3096436	24	43	49	25	24	25	25	42	42	42	42	42	42	43	24	24	24	24	24	24	24	43	44	24	24	24	24	24	26	24	25	24	24	43	24	43	25	25	24	43	43	24	24	43	24	24	24	25	47
SRR3096437	24	43	49	25	24	25	25	42	42	42	42	42	42	43	24	24	24	24	24	24	24	43	44	24	24	24	24	24	26	24	25	24	24	43	24	43	25	25	24	43	43	24	24	43	24	24	24	25	47
SRR3096438	24	43	49	25	24	25	25	42	42	42	42	42	42	43	24	24	24	24	24	24	24	43	44	24	24	24	24	24	26	24	25	24	24	43	24	43	25	25	24	43	43	24	24	43	24	24	24	25	47
SRR3096439	24	43	49	25	24	25	25	42	42	42	42	42	42	43	24	24	24	24	24	24	24	43	44	24	24	24	24	24	26	24	25	24	24	43	24	43	25	25	24	43	43	24	24	43	24	24	24	25	47
SRR3096440	24	43	49	25	24	25	25	42	42	42	42	42	42	43	24	24	24	24	24	24	24	43	44	24	24	24	24	24	26	24	25	24	24	43	24	43	25	25	24	43	43	24	24	43	24	24	24	25	47
SRR3096441	28	47	53	29	28	29	29	46	46	46	46	46	46	47	28	28	28	28	28	28	28	47	48	28	28	28	28	28	30	28	29	28	28	47	28	47	29	29	28	47	47	28	28	47	28	28	28	29	51
SRR3096442	29	48	54	30	29	30	30	47	47	47	47	47	47	48	29	29	29	29	29	29	29	48	49	29	29	29	29	29	31	29	30	29	29	48	29	48	30	30	29	48	48	29	29	48	29	29	29	30	52
SRR3096443	26	45	51	27	26	27	27	44	44	44	44	44	44	45	26	26	26	26	26	26	26	45	46	26	26	26	26	26	28	26	27	26	26	45	26	45	27	27	26	45	45	26	26	45	26	26	26	27	49
SRR3096444	29	48	54	30	29	30	30	47	47	47	47	47	47	48	29	29	29	29	29	29	29	48	49	29	29	29	29	29	31	29	30	29	29	48	29	48	30	30	29	48	48	29	29	48	29	29	29	30	52
SRR3096445	27	46	52	28	27	28	28	45	45	45	45	45	45	46	27	27	27	27	27	27	27	46	47	27	27	27	27	27	29	27	28	27	27	46	27	46	28	28	27	46	46	27	27	46	27	27	27	28	50
SRR3096446	19	34	40	20	19	20	20	33	33	33	33	33	33	34	19	19	19	19	19	19	19	34	35	19	19	19	19	19	21	19	20	19	19	34	19	34	20	20	19	34	34	19	19	34	19	19	19	20	38
SRR3096447	20	35	41	21	20	21	21	34	34	34	34	34	34	35	20	20	20	20	20	20	20	35	36	20	20	20	20	20	22	20	21	20	20	35	20	35	21	21	20	35	35	20	20	35	20	20	20	21	39
SRR3096448	24	43	49	25	24	25	25	42	42	42	42	42	42	43	24	24	24	24	24	24	24	43	44	24	24	24	24	24	26	24	25	24	24	43	24	43	25	25	24	43	43	24	24	43	24	24	24	25	47
SRR3096449	19	34	40	20	19	20	20	33	33	33	33	33	33	34	19	19	19	19	19	19	19	34	35	19	19	19	19	19	21	19	20	19	19	34	19	34	20	20	19	34	34	19	19	34	19	19	19	20	38
SRR3096450	20	35	41	21	20	21	21	34	34	34	34	34	34	35	20	20	20	20	20	20	20	35	36	20	20	20	20	20	22	20	21	20	20	35	20	35	21	21	20	35	35	20	20	35	20	20	20	21	39
SRR3096451	19	34	40	20	19	20	20	33	33	33	33	33	33	34	19	19	19	19	19	19	19	34	35	19	19	19	19	19	21	19	20	19	19	34	19	34	20	20	19	34	34	19	19	34	19	19	19	20	38
SRR3096452	19	34	40	20	19	20	20	33	33	33	33	33	33	34	19	19	19	19	19	19	19	34	35	19	19	19	19	19	21	19	20	19	19	34	19	34	20	20	19	34	34	19	19	34	19	19	19	20	38
SRR3096453	18	33	39	19	18	19	19	32	32	32	32	32	32	33	18	18	18	18	18	18	18	33	34	18	18	18	18	18	20	18	19	18	18	33	18	33	19	19	18	33	33	18	18	33	18	18	18	19	37
SRR3096454	18	33	39	19	18	19	19	32	32	32	32	32	32	33	18	18	18	18	18	18	18	33	34	18	18	18	18	18	20	18	19	18	18	33	18	33	19	19	18	33	33	18	18	33	18	18	18	19	37
SRR3096455	18	33	39	19	18	19	19	32	32	32	32	32	32	33	18	18	18	18	18	18	18	33	34	18	18	18	18	18	20	18	19	18	18	33	18	33	19	19	18	33	33	18	18	33	18	18	18	19	37
SRR3096456	26	45	51	27	26	27	27	44	44	44	44	44	44	45	26	26	26	26	26	26	26	45	46	26	26	26	26	26	28	26	27	26	26	45	26	45	27	27	26	45	45	26	26	45	26	26	26	27	49
SRR3096457	51	50	56	52	51	52	52	57	57	57	57	57	57	50	51	51	51	51	51	51	51	50	51	51	51	51	51	51	53	51	52	51	51	50	51	50	52	52	51	50	50	51	51	50	51	51	51	52	54
SRR3096458	26	45	51	27	26	27	27	44	44	44	44	44	44	45	26	26	26	26	26	26	26	45	46	26	26	26	26	26	28	26	27	26	26	45	26	45	27	27	26	45	45	26	26	45	26	26	26	27	49
SRR3096459	26	45	51	27	26	27	27	44	44	44	44	44	44	45	26	26	26	26	26	26	26	45	46	26	26	26	26	26	28	26	27	26	26	45	26	45	27	27	26	45	45	26	26	45	26	26	26	27	49
SRR3096460	25	44	50	26	25	26	26	43	43	43	43	43	43	44	25	25	25	25	25	25	25	44	45	25	25	25	25	25	27	25	26	25	25	44	25	44	26	26	25	44	44	25	25	44	25	25	25	26	48
SRR3096461	26	45	51	27	26	27	27	44	44	44	44	44	44	45	26	26	26	26	26	26	26	45	46	26	26	26	26	26	28	26	27	26	26	45	26	45	27	27	26	45	45	26	26	45	26	26	26	27	49
SRR3096462	27	46	52	28	27	28	28	45	45	45	45	45	45	46	27	27	27	27	27	27	27	46	47	27	27	27	27	27	29	27	28	27	27	46	27	46	28	28	27	46	46	27	27	46	27	27	27	28	50
SRR3096463	26	45	51	27	26	27	27	44	44	44	44	44	44	45	26	26	26	26	26	26	26	45	46	26	26	26	26	26	28	26	27	26	26	45	26	45	27	27	26	45	45	26	26	45	26	26	26	27	49
SRR3096464	26	45	51	27	26	27	27	44	44	44	44	44	44	45	26	26	26	26	26	26	26	45	46	26	26	26	26	26	28	26	27	26	26	45	26	45	27	27	26	45	45	26	26	45	26	26	26	27	49
SRR3096465	24	43	49	25	24	25	25	42	42	42	42	42	42	43	24	24	24	24	24	24	24	43	44	24	24	24	24	24	26	24	25	24	24	43	24	43	25	25	24	43	43	24	24	43	24	24	24	25	47
SRR3096466	48	47	53	49	48	49	49	54	54	54	54	54	54	47	48	48	48	48	48	48	48	47	48	48	48	48	48	48	50	48	49	48	48	47	48	47	49	49	48	47	47	48	48	47	48	48	48	49	51
SRR3096467	26	45	51	27	26	27	27	44	44	44	44	44	44	45	26	26	26	26	26	26	26	45	46	26	26	26	26	26	28	26	27	26	26	45	26	45	27	27	26	45	45	26	26	45	26	26	26	27	49
SRR3096468	23	42	48	24	23	24	24	41	41	41	41	41	41	42	23	23	23	23	23	23	23	42	43	23	23	23	23	23	25	23	24	23	23	42	23	42	24	24	23	42	42	23	23	42	23	23	23	24	46
SRR3096469	24	43	49	25	24	25	25	42	42	42	42	42	42	43	24	24	24	24	24	24	24	43	44	24	24	24	24	24	26	24	25	24	24	43	24	43	25	25	24	43	43	24	24	43	24	24	24	25	47
SRR3096470	51	50	56	52	51	52	52	57	57	57	57	57	57	50	51	51	51	51	51	51	51	50	51	51	51	51	51	51	53	51	52	51	51	50	51	50	52	52	51	50	50	51	51	50	51	51	51	52	54
SRR3096471	51	50	56	52	51	52	52	57	57	57	57	57	57	50	51	51	51	51	51	51	51	50	51	51	51	51	51	51	53	51	52	51	51	50	51	50	52	52	51	50	50	51	51	50	51	51	51	52	54
SRR3096472	27	46	52	28	27	28	28	45	45	45	45	45	45	46	27	27	27	27	27	27	27	46	47	27	27	27	27	27	29	27	28	27	27	46	27	46	28	28	27	46	46	27	27	46	27	27	27	28	50
SRR3096473	29	48	54	30	29	30	30	47	47	47	47	47	47	48	29	29	29	29	29	29	29	48	49	29	29	29	29	29	31	29	30	29	29	48	29	48	30	30	29	48	48	29	29	48	29	29	29	30	52
SRR3096474	25	44	50	26	25	26	26	43	43	43	43	43	43	44	25	25	25	25	25	25	25	44	45	25	25	25	25	25	27	25	26	25	25	44	25	44	26	26	25	44	44	25	25	44	25	25	25	26	48
SRR3096475	27	46	52	28	27	28	28	45	45	45	45	45	45	46	27	27	27	27	27	27	27	46	47	27	27	27	27	27	29	27	28	27	27	46	27	46	28	28	27	46	46	27	27	46	27	27	27	28	50
SRR3096476	26	45	51	27	26	27	27	44	44	44	44	44	44	45	26	26	26	26	26	26	26	45	46	26	26	26	26	26	28	26	27	26	26	45	26	45	27	27	26	45	45	26	26	45	26	26	26	27	49
SRR3096477	26	45	51	27	26	27	27	44	44	44	44	44	44	45	26	26	26	26	26	26	26	45	46	26	26	26	26	26	28	26	27	26	26	45	26	45	27	27	26	45	45	26	26	45	26	26	26	27	49
SRR3096478	24	43	49	25	24	25	25	42	42	42	42	42	42	43	24	24	24	24	24	24	24	43	44	24	24	24	24	24	26	24	25	24	24	43	24	43	25	25	24	43	43	24	24	43	24	24	24	25	47
SRR3096479	27	46	52	28	27	28	28	45	45	45	45	45	45	46	27	27	27	27	27	27	27	46	47	27	27	27	27	27	29	27	28	27	27	46	27	46	28	28	27	46	46	27	27	46	27	27	27	28	50
SRR3096480	27	46	52	28	27	28	28	45	45	45	45	45	45	46	27	27	27	27	27	27	27	46	47	27	27	27	27	27	29	27	28	27	27	46	27	46	28	28	27	46	46	27	27	46	27	27	27	28	50
SRR3096481	50	49	55	51	50	51	51	56	56	56	56	56	56	49	50	50	50	50	50	50	50	49	50	50	50	50	50	50	52	50	51	50	50	49	50	49	51	51	50	49	49	50	50	49	50	50	50	51	53
SRR3096482	24	43	49	25	24	25	25	42	42	42	42	42	42	43	24	24	24	24	24	24	24	43	44	24	24	24	24	24	26	24	25	24	24	43	24	43	25	25	24	43	43	24	24	43	24	24	24	25	47
SRR3096483	24	43	49	25	24	25	25	42	42	42	42	42	42	43	24	24	24	24	24	24	24	43	44	24	24	24	24	24	26	24	25	24	24	43	24	43	25	25	24	43	43	24	24	43	24	24	24	25	47
SRR3096484	24	43	49	25	24	25	25	42	42	42	42	42	42	43	24	24	24	24	24	24	24	43	44	24	24	24	24	24	26	24	25	24	24	43	24	43	25	25	24	43	43	24	24	43	24	24	24	25	47
SRR3096485	19	34	40	20	19	20	20	33	33	33	33	33	33	34	19	19	19	19	19	19	19	34	35	19	19	19	19	19	21	19	20	19	19	34	19	34	20	20	19	34	34	19	19	34	19	19	19	20	38
SRR3096486	27	46	52	28	27	28	28	45	45	45	45	45	45	46	27	27	27	27	27	27	27	46	47	27	27	27	27	27	29	27	28	27	27	46	27	46	28	28	27	46	46	27	27	46	27	27	27	28	50
SRR3096487	25	44	50	26	25	26	26	43	43	43	43	43	43	44	25	25	25	25	25	25	25	44	45	25	25	25	25	25	27	25	26	25	25	44	25	44	26	26	25	44	44	25	25	44	25	25	25	26	48
SRR3096488	24	43	49	25	24	25	25	42	42	42	42	42	42	43	24	24	24	24	24	24	24	43	44	24	24	24	24	24	26	24	25	24	24	43	24	43	25	25	24	43	43	24	24	43	24	24	24	25	47
SRR3096489	25	44	50	26	25	26	26	43	43	43	43	43	43	44	25	25	25	25	25	25	25	44	45	25	25	25	25	25	27	25	26	25	25	44	25	44	26	26	25	44	44	25	25	44	25	25	25	26	48
SRR3096490	25	44	50	26	25	26	26	43	43	43	43	43	43	44	25	25	25	25	25	25	25	44	45	25	25	25	25	25	27	25	26	25	25	44	25	44	26	26	25	44	44	25	25	44	25	25	25	26	48
SRR3096491	26	45	51	27	26	27	27	44	44	44	44	44	44	45	26	26	26	26	26	26	26	45	46	26	26	26	26	26	28	26	27	26	26	45	26	45	27	27	26	45	45	26	26	45	26	26	26	27	49
SRR3096492	25	44	50	26	25	26	26	43	43	43	43	43	43	44	25	25	25	25	25	25	25	44	45	25	25	25	25	25	27	25	26	25	25	44	25	44	26	26	25	44	44	25	25	44	25	25	25	26	48
SRR3096493	19	34	40	20	19	20	20	33	33	33	33	33	33	34	19	19	19	19	19	19	19	34	35	19	19	19	19	19	21	19	20	19	19	34	19	34	20	20	19	34	34	19	19	34	19	19	19	20	38
SRR3096494	19	34	40	20	19	20	20	33	33	33	33	33	33	34	19	19	19	19	19	19	19	34	35	19	19	19	19	19	21	19	20	19	19	34	19	34	20	20	19	34	34	19	19	34	19	19	19	20	38
SRR3096495	19	34	40	20	19	20	20	33	33	33	33	33	33	34	19	19	19	19	19	19	19	34	35	19	19	19	19	19	21	19	20	19	19	34	19	34	20	20	19	34	34	19	19	34	19	19	19	20	38
SRR3096496	24	43	49	25	24	25	25	42	42	42	42	42	42	43	24	24	24	24	24	24	24	43	44	24	24	24	24	24	26	24	25	24	24	43	24	43	25	25	24	43	43	24	24	43	24	24	24	25	47
SRR3096497	20	35	41	21	20	21	21	34	34	34	34	34	34	35	20	20	20	20	20	20	20	35	36	20	20	20	20	20	22	20	21	20	20	35	20	35	21	21	20	35	35	20	20	35	20	20	20	21	39
SRR3096498	19	34	40	20	19	20	20	33	33	33	33	33	33	34	19	19	19	19	19	19	19	34	35	19	19	19	19	19	21	19	20	19	19	34	19	34	20	20	19	34	34	19	19	34	19	19	19	20	38
SRR3096499	50	49	55	51	50	51	51	56	56	56	56	56	56	49	50	50	50	50	50	50	50	49	50	50	50	50	50	50	52	50	51	50	50	49	50	49	51	51	50	49	49	50	50	49	50	50	50	51	53
SRR3096500	19	34	40	20	19	20	20	33	33	33	33	33	33	34	19	19	19	19	19	19	19	34	35	19	19	19	19	19	21	19	20	19	19	34	19	34	20	20	19	34	34	19	19	34	19	19	19	20	38
SRR3096501	20	35	41	21	20	21	21	34	34	34	34	34	34	35	20	20	20	20	20	20	20	35	36	20	20	20	20	20	22	20	21	20	20	35	20	35	21	21	20	35	35	20	20	35	20	20	20	21	39
SRR3096502	27	46	52	28	27	28	28	45	45	45	45	45	45	46	27	27	27	27	27	27	27	46	47	27	27	27	27	27	29	27	28	27	27	46	27	46	28	28	27	46	46	27	27	46	27	27	27	28	50
SRR3096503	18	33	39	19	18	19	19	32	32	32	32	32	32	33	18	18	18	18	18	18	18	33	34	18	18	18	18	18	20	18	19	18	18	33	18	33	19	19	18	33	33	18	18	33	18	18	18	19	37
SRR3096504	21	40	46	22	21	22	22	39	39	39	39	39	39	40	21	21	21	21	21	21	21	40	41	21	21	21	21	21	23	21	22	21	21	40	21	40	22	22	21	40	40	21	21	40	21	21	21	22	44
SRR3096505	23	42	48	24	23	24	24	41	41	41	41	41	41	42	23	23	23	23	23	23	23	42	43	23	23	23	23	23	25	23	24	23	23	42	23	42	24	24	23	42	42	23	23	42	23	23	23	24	46
SRR3096507	25	44	50	26	25	26	26	43	43	43	43	43	43	44	25	25	25	25	25	25	25	44	45	25	25	25	25	25	27	25	26	25	25	44	25	44	26	26	25	44	44	25	25	44	25	25	25	26	48
SRR3096508	26	45	51	27	26	27	27	44	44	44	44	44	44	45	26	26	26	26	26	26	26	45	46	26	26	26	26	26	28	26	27	26	26	45	26	45	27	27	26	45	45	26	26	45	26	26	26	27	49
SRR3096509	25	44	50	26	25	26	26	43	43	43	43	43	43	44	25	25	25	25	25	25	25	44	45	25	25	25	25	25	27	25	26	25	25	44	25	44	26	26	25	44	44	25	25	44	25	25	25	26	48
SRR3096510	49	48	54	50	49	50	50	55	55	55	55	55	55	48	49	49	49	49	49	49	49	48	49	49	49	49	49	49	51	49	50	49	49	48	49	48	50	50	49	48	48	49	49	48	49	49	49	50	52
SRR3102737	23	42	48	24	23	24	24	41	41	41	41	41	41	42	23	23	23	23	23	23	23	42	43	23	23	23	23	23	25	23	24	23	23	42	23	42	24	24	23	42	42	23	23	42	23	23	23	24	46
SRR8423077	264	267	273	265	264	265	265	270	270	270	270	270	270	267	264	264	264	264	264	264	264	267	268	264	264	264	264	264	266	264	265	264	264	267	264	267	265	265	264	267	267	264	264	267	264	264	264	265	271
SRR8749595	24	43	49	25	24	25	25	42	42	42	42	42	42	43	24	24	24	24	24	24	24	43	44	24	24	24	24	24	26	24	25	24	24	43	24	43	25	25	24	43	43	24	24	43	24	24	24	25	47
SRR8983080	263	266	272	264	263	264	264	269	269	269	269	269	269	266	263	263	263	263	263	263	263	266	267	263	263	263	263	263	265	263	264	263	263	266	263	266	264	264	263	266	266	263	263	266	263	263	263	264	270
[truncated: 364 more columns]
