# Supplementary material for: Tracking the Distribution of Brucella abortus in Egypt Based on Core Genome SNP Analysis and In Silico MLVA-16
Source: Microorganisms. 2021 Sep 13;9(9):1942. doi: 10.3390/microorganisms9091942 (PMC8469952; doi:10.3390/microorganisms9091942)
Supplement: Supplementary file 1 [file microorganisms-09-01942-s001.zip › Table S8 MLVA results of the database entries.xlsx]

## Sheet: Tabelle1
Table S8: In silico MLVA results based on WGS of the entries from GenBank and SRA
ID	BRUCE06	BRUCE08	Bruce11	Bruce12	Bruce42	Bruce43	Bruce45	Bruce55	Bruce18	Bruce19	Bruce21	Bruce04	Bruce07	Bruce09	Bruce16	Bruce30
GCA0002381751	4	5	4	12	2	3	3	3	6	43	8	4	4	3	3	6
GCA0003656051	4	5	4	12	2	2	3	3	5	43	8	3	5	3	4	5
GCA0003656451	4	5	4	12	2	2	3	3	6	43	8	1	4	3	5	5
GCA0003656651	4	5	4	12	2	2	3	3	6	43	8	3	4	3	4	6
GCA0003656851	4	5	4	12	2	2	3	3	6	43	8	3	4	3	4	6
GCA0003657251	4	5	4	12	2	2	3	3	6	43	8	3	6	3	3	4
GCA0003657451	4	5	4	12	2	1	3	3	6	43	8	3	4	3	3	5
GCA0003657651	4	5	4	11	2	2	3	3	6	41	8	4	7	3	5	6
GCA0003657851	4	5	4	12	2	2	3	3	6	43	8	3	5	3	3	5
GCA0003658051	4	5	4	12	2	2	3	3	6	43	8	3	4	3	5	6
GCA0003658251	4	5	4	12	2	2	3	3	6	43	8	3	4	3	4	6
GCA0003661051	4	5	4	11	2	2	3	3	6	41	8	5	5	3	6	5
GCA0003661251	4	5	4	12	2	2	3	3	6	43	8	3	4	3	4	4
GCA0003661451	4	5	4	12	2	2	3	3	6	43	8	3	4	3	3	6
GCA0003661651	4	5	4	12	2	2	3	3	6	43	8	3	4	3	4	5
GCA0003661851	4	5	4	12	2	2	3	3	6	43	8	3	4	3	4	6
GCA0003662851	3	5	3	12	2	2	2	3	8	43	8	7	7	3	3	3
GCA0003663051	4	5	4	12	2	2	3	3	6	43	8	3	4	3	5	6
GCA0003663451	4	5	3	12	2	2	3	1	6	43	8	4	5	5	4	3
GCA0003663651	4	5	4	12	2	2	3	3	6	43	8	3	7	3	4	4
GCA0003663851	4	5	3	12	2	2	3	3	8	43	8	4	6	3	3	3
GCA0003664051	4	5	4	12	2	2	3	3	6	43	8	3	4	3	5	4
GCA0003664251	4	5	4	12	2	2	3	3	6	43	8	4	5	3	5	5
GCA0003664451	4	5	4	12	2	2	3	3	6	43	8	3	4	3	3	5
GCA0003664651	4	5	3	12	2	2	3	3	6	43	8	3	5	3	4	7
GCA0003664851	4	5	4	12	2	2	3	3	6	43	8	3	4	3	6	6
GCA0003665051	1	5	4	12	2	2	3	3	6	43	8	3	4	3	4	5
GCA0003665251	4	5	4	12	2	2	3	3	6	43	8	3	5	3	4	5
GCA0003665451	4	5	4	12	2	2	3	3	6	43	8	3	4	3	5	6
GCA0003665651	4	5	4	12	2	2	3	3	6	43	8	3	4	3	6	6
GCA0003666051	4	5	4	12	1	2	3	3	6	43	6	5	5	3	6	5
GCA0003666451	4	5	4	12	2	2	3	3	6	43	8	3	4	3	4	6
GCA0003666651	4	5	4	12	2	2	3	3	7	43	8	3	4	3	4	6
GCA0003666851	4	5	4	12	2	2	3	3	6	43	8	3	4	3	4	6
GCA0003667051	4	5	4	12	2	2	3	3	6	43	8	3	4	3	4	6
GCA0003667251	4	5	4	12	2	2	3	3	6	43	8	3	4	3	4	6
GCA0003667451	4	5	4	12	2	2	3	3	6	43	8	3	4	3	4	6
GCA0003667651	4	5	4	12	2	2	3	3	6	43	8	3	4	3	4	6
GCA0003667851	4	5	4	12	2	2	3	3	6	43	8	3	4	3	4	6
GCA0003668051	4	5	4	12	2	2	3	3	6	43	8	3	4	3	4	6
GCA0003699051	4	5	4	12	2	2	3	3	6	43	8	3	4	3	4	5
GCA0003699251	3	5	3	12	2	2	2	3	7	43	8	6	6	3	3	3
GCA0003699851	4	5	3	12	2	2	3	1	6	43	8	4	5	8	3	3
GCA0003700051	3	5	3	12	2	2	2	3	7	43	8	5	8	3	3	3
GCA0003700251	3	5	3	12	2	2	2	3	7	43	8	6	7	3	3	3
GCA0003700451	5	5	4	12	2	2	3	3	7	31	8	5	3	3	3	8
GCA0003700851	4	5	4	12	2	2	3	3	6	43	8	3	4	3	3	5
GCA0003701051	4	5	4	12	2	3	3	3	6	43	8	3	4	3	3	8
GCA0003701851	4	5	4	11	2	2	3	3	6	41	8	7	6	3	10	4
GCA0003702451	4	5	4	11	2	2	3	3	6	41	8	5	4	3	4	5
GCA0003702651	4	5	4	12	1	2	3	3	6	43	8	1	4	3	5	5
GCA0003703051	2	5	4	11	2	2	3	3	6	41	8	6	6	3	5	7
GCA0003703251	4	5	3	12	2	2	2	3	7	43	8	5	7	3	3	3
GCA0003703451	2	4	2	12	3	2	3	2	5	45	8	4	2	6	5	4
GCA0003704251	4	5	3	12	2	2	3	1	6	43	8	4	6	6	3	3
GCA0003704451	4	5	4	11	2	2	3	3	8	41	8	6	5	3	6	5
GCA0003988051	2	5	3	12	2	2	3	3	7	43	8	7	4	3	3	3
GCA0003997251	4	5	4	12	2	2	3	3	6	43	8	3	4	3	4	6
GCA0004134951	4	5	4	12	2	2	3	3	6	43	8	3	8	3	7	6
GCA0004135351	4	5	4	12	1	2	3	3	6	43	8	1	4	3	4	5
GCA0004135551	4	5	4	12	1	2	3	3	6	43	8	1	4	3	5	5
GCA0004135751	4	5	4	12	2	3	3	3	6	43	8	3	4	3	5	5
GCA0004135951	4	5	4	12	2	2	3	3	6	43	8	3	4	3	6	5
GCA0004136151	4	5	4	12	2	2	3	3	6	43	8	3	5	3	6	5
GCA0004136351	4	5	3	12	2	2	3	3	6	43	8	3	4	3	5	4
GCA0004136551	4	5	4	12	2	2	3	3	6	43	8	3	7	3	3	5
GCA0004136751	4	5	4	12	1	2	3	3	6	43	8	1	4	3	6	5
GCA0004136951	4	5	4	12	2	2	3	3	7	43	8	3	4	3	6	5
GCA0004137151	4	5	3	12	2	2	3	3	6	43	8	5	7	3	6	5
GCA0004137351	4	5	4	12	2	3	3	3	6	43	8	3	4	3	6	5
GCA0004137551	4	5	4	12	2	2	3	3	6	43	8	3	4	3	4	7
GCA0004137751	4	5	4	12	2	2	3	3	6	43	8	3	5	3	4	6
GCA0004137951	4	5	4	12	2	2	3	3	6	43	8	3	5	3	7	5
GCA0004138151	4	5	4	12	2	2	3	3	6	43	8	3	4	3	4	5
GCA0004138351	4	5	4	12	2	2	3	3	6	43	8	3	5	3	6	5
GCA0004139551	4	5	4	12	2	2	3	3	6	43	8	3	4	3	5	5
GCA0004139751	4	5	4	12	2	3	3	3	6	43	8	3	7	3	3	5
GCA0004139951	4	5	4	12	2	2	3	3	6	43	8	3	5	3	3	5
GCA0004140151	4	5	4	12	2	3	3	3	6	43	8	3	6	3	3	3
GCA0004722451	3	5	4	12	2	2	3	3	6	43	8	3	5	3	4	6
GCA0004786651	4	5	4	12	2	3	3	3	6	43	8	3	7	3	3	5
GCA0007393151	3	5	4	12	2	2	3	3	5	43	8	3	5	3	4	5
GCA0007393351	2	5	4	12	2	2	3	3	6	43	8	3	4	3	3	6
GCA0010432951	4	5	3	12	2	2	3	1	6	43	8	6	6	7	3	3
GCA0012677251	3	5	4	12	2	2	3	3	6	43	8	3	4	3	3	5
GCA0012969651	3	5	4	12	2	2	3	3	6	43	8	4	4	3	4	5
GCA0014019251	4	5	3	12	2	2	3	1	6	43	8	3	5	7	3	3
GCA0014019351	4	5	3	12	2	2	3	1	6	43	8	4	5	6	4	3
GCA0014019451	4	5	3	12	2	2	3	1	6	43	8	4	6	7	3	3
GCA0014019951	4	5	4	12	2	2	3	3	6	43	8	3	4	3	3	4
GCA0014020051	4	5	3	12	2	2	3	3	6	43	8	4	5	3	3	3
GCA0014020251	4	5	4	12	2	2	3	3	6	43	8	3	4	3	3	4
GCA0014020551	4	5	3	12	2	2	3	1	6	43	8	4	5	7	5	3
GCA0014020751	4	5	3	12	2	2	3	1	6	43	8	6	6	5	4	3
GCA0014020951	4	5	3	12	2	2	3	1	6	43	8	4	5	6	5	3
GCA0014021051	4	5	4	12	2	2	3	3	6	43	8	4	5	3	5	7
GCA0017155051	2	5	4	12	2	2	3	3	6	43	8	3	4	3	3	5
GCA0018561951	4	5	3	12	2	2	3	1	6	43	8	5	5	5	3	3
GCA0018562151	4	5	3	12	2	2	3	1	6	43	8	4	4	9	3	3
GCA0022629751	2	5	3	12	2	2	3	1	6	43	8	4	5	6	3	3
GCA0022629951	3	5	3	12	2	2	3	1	6	43	8	4	5	6	3	3
GCA0022906651	2	5	4	12	1	2	3	3	6	43	8	3	7	3	3	4
GCA0022906851	2	5	4	12	2	2	3	3	6	43	8	4	6	3	3	4
GCA0022907651	2	5	3	12	2	2	3	1	6	43	8	4	6	7	3	3
GCA0022912051	2	5	4	12	2	2	3	3	6	43	8	4	6	3	3	4
GCA0022912251	2	5	3	12	1	2	3	1	6	43	8	4	6	7	3	3
GCA0022912451	2	5	4	12	1	2	3	3	6	43	8	4	8	3	3	4
GCA0022912851	2	5	3	12	2	2	3	1	6	43	8	4	6	8	3	3
GCA0022913451	2	5	4	12	1	2	3	3	6	43	8	3	5	3	3	4
GCA0028951451	4	5	4	12	2	2	3	3	6	43	8	3	4	3	6	6
GCA0031947551	2	5	4	12	2	2	3	3	6	43	8	3	4	3	3	6
GCA0031947651	2	5	4	12	2	2	3	3	6	43	8	3	4	3	3	6
GCA0031947951	2	5	4	12	2	2	3	3	6	43	8	3	4	3	3	6
GCA0031948051	2	5	4	12	2	2	3	3	6	43	8	3	4	3	3	6
GCA0031948251	2	5	4	12	2	2	3	3	6	43	8	3	4	3	3	6
GCA0031948751	4	5	4	12	2	3	3	3	6	43	8	4	4	3	3	6
GCA0031948851	4	5	4	12	2	2	3	3	6	43	8	3	4	3	6	6
GCA0032443952	2	5	4	12	2	2	3	3	6	43	8	3	6	3	3	5
GCA0032533751	4	5	4	12	2	2	3	3	6	43	8	3	4	3	6	6
GCA0032903451	2	5	4	12	2	2	3	3	6	43	8	3	6	3	3	5
GCA0036753651	4	5	3	12	2	2	3	1	6	43	8	4	5	6	3	3
GCA0039847551	2	5	3	12	2	2	3	1	6	43	8	4	6	5	3	3
GCA0039897151	2	5	4	12	2	2	3	3	6	43	8	3	4	3	3	6
GCA0039897251	2	5	4	12	2	2	3	3	6	43	8	3	4	3	3	6
GCA0039899051	2	5	4	12	2	2	3	3	6	43	8	3	4	3	3	6
GCA0039899551	4	5	4	12	2	3	3	3	6	43	8	3	7	3	3	5
GCA0039899651	2	5	4	12	1	2	3	3	6	43	8	3	4	3	3	6
GCA0039940251	4	5	3	12	2	2	3	1	6	43	8	4	5	6	3	3
GCA0039940751	4	5	3	12	2	2	3	1	6	43	8	4	5	7	3	3
GCA0039941551	4	5	3	12	2	2	3	1	6	43	8	4	7	8	3	3
GCA0039944351	4	5	4	12	2	2	3	3	6	43	8	3	4	3	3	6
GCA0041372251	3	5	4	12	2	2	3	3	6	43	8	3	4	3	3	6
GCA0041372751	4	5	4	12	2	3	3	3	6	43	8	3	4	3	3	5
GCA0041686051	2	5	4	12	2	2	3	3	6	43	8	3	4	3	3	6
GCA0041686451	2	5	4	12	2	2	3	3	6	43	8	3	4	3	3	6
GCA0047049052	3	5	3	12	2	2	3	3	7	43	8	5	4	3	3	3
GCA0087615751	2	5	4	12	2	3	3	3	6	43	8	3	7	3	3	5
GCA0097331951	2	5	3	12	2	2	3	1	6	43	8	5	6	7	3	3
GCA0097332151	2	5	3	12	2	2	3	1	6	43	8	4	5	5	3	3
GCA0097332551	2	5	3	12	2	2	3	1	6	43	8	4	6	7	3	3
GCA0097332751	2	5	3	12	2	2	3	1	6	43	8	5	5	6	3	3
GCA0097333351	2	5	3	12	2	2	3	1	6	43	8	5	6	8	3	3
GCA0097334351	2	5	3	13	2	2	3	1	6	43	8	4	5	8	3	3
GCA0097334551	2	5	3	12	2	2	3	1	6	43	8	5	5	7	4	3
GCA0097334651	2	5	3	12	2	2	3	2	7	41	8	5	3	3	3	3
GCA0097334951	2	5	3	12	2	2	3	3	8	43	8	5	4	3	3	3
GCA0097893651	4	5	3	12	2	2	3	1	6	37	8	4	7	8	3	3
GCA0134257851	4	5	4	12	2	2	3	3	6	43	8	3	4	3	3	8
GCA0160919551	1	5	3	13	2	2	3	2	4	41	8	5	6	3	4	5
GCA0160919651	1	5	3	13	2	2	3	2	4	41	8	4	6	3	5	4
GCA0161075051	2	5	3	12	2	2	3	1	6	43	8	4	9	7	3	3
GCA0161260751	2	6	3	12	2	2	3	1	6	43	8	5	4	7	3	3
GCA0161261751	2	5	3	12	2	2	3	1	6	43	8	4	4	8	3	3
GCA0161262051	2	5	3	12	2	2	3	1	6	43	8	5	9	7	3	3
GCA0164841451	2	5	3	12	2	2	3	1	6	43	8	4	7	8	3	3
GCA9000950851	4	5	4	12	2	3	3	3	6	43	8	3	7	3	3	5
GCA9004460151	4	5	4	12	2	2	3	3	6	43	8	3	3	3	5	5
GCA9004460251	4	5	4	12	2	2	3	3	6	43	8	3	8	3	4	5
GCA9004460651	4	5	4	12	2	2	3	3	6	43	8	3	4	3	4	5
SRR10249444	4	5	4	12	2	2	3	3	6	43	8	3	4	3	4	6
SRR10249445	4	5	4	12	2	2	3	3	6	43	8	3	4	3	4	6
SRR10249446	4	5	4	12	2	2	3	3	6	43	8	3	4	3	4	6
SRR10249447	4	5	4	12	2	2	3	3	6	43	8	3	4	3	4	6
SRR10249448	4	5	4	12	2	2	3	3	6	43	8	3	5	3	4	6
SRR10249450	4	5	4	12	2	2	3	3	6	43	8	3	4	3	4	6
SRR10249451	4	5	4	12	2	2	3	3	6	43	8	3	4	3	4	6
SRR10249452	4	5	4	12	2	2	3	3	6	43	8	3	4	3	5	6
SRR10249453	4	5	4	12	2	2	3	3	6	43	8	3	4	3	4	6
SRR10249455	4	5	4	12	2	2	3	3	6	43	8	3	4	3	5	6
SRR10249456	4	5	4	12	2	2	3	3	6	43	8	3	4	3	4	6
SRR10249457	4	5	4	12	2	2	3	3	6	43	8	4	4	3	4	6
SRR10249458	4	5	4	12	2	2	3	3	6	43	8	3	4	3	4	6
SRR10249460	4	5	4	12	2	2	3	3	6	43	8	3	4	3	4	6
SRR10249461	4	5	4	12	2	2	3	3	6	43	8	3	4	3	5	6
SRR10249463	4	5	4	12	2	2	3	3	6	43	8	3	5	3	4	5
SRR10249464	4	5	4	12	2	2	3	3	6	43	8	3	5	3	4	6
SRR10249465	4	5	4	12	2	2	3	3	6	43	8	3	5	3	4	6
SRR10249466	4	5	4	12	2	2	3	3	6	43	8	3	5	3	4	6
SRR10249467	4	5	4	12	2	2	3	3	6	43	8	3	4	3	4	6
SRR10249468	4	5	4	12	2	2	3	3	6	43	8	3	5	3	4	6
SRR10249469	4	5	4	12	2	2	3	3	6	43	8	3	5	3	4	6
SRR10249470	4	5	4	12	2	2	3	3	6	43	8	3	5	3	5	6
SRR10249471	4	5	4	12	2	2	3	3	6	43	8	3	5	3	4	6
SRR10249472	4	5	4	12	2	2	3	3	6	43	8	3	5	3	4	6
SRR10249473	4	5	4	12	2	2	3	3	6	43	8	3	5	3	4	6
SRR10249474	4	5	4	12	2	2	3	3	6	43	8	3	5	3	4	6
SRR10249475	4	5	4	12	2	2	3	3	6	43	8	3	5	3	4	6
SRR10249476	4	5	4	12	2	2	3	3	6	43	8	3	5	3	4	6
SRR10249477	4	5	4	12	2	2	3	3	6	43	8	3	4	3	4	6
SRR10249478	4	5	4	12	2	2	3	3	6	43	8	3	4	3	4	6
SRR10249479	3	5	4	12	2	2	3	3	6	43	8	3	4	3	5	6
SRR10249480	4	5	4	12	2	2	3	3	6	43	8	3	4	3	5	6
SRR10249482	4	5	4	12	2	2	3	3	6	43	8	3	4	3	5	6
SRR10249483	4	5	4	12	2	2	3	3	6	43	8	3	5	3	4	6
SRR10249484	4	5	4	12	2	2	3	3	6	43	8	3	4	3	5	6
SRR10249486	4	5	4	12	2	2	3	3	6	43	8	3	4	3	4	6
SRR10249487	4	5	4	12	2	2	3	3	6	43	8	3	4	3	4	6
SRR10249488	4	5	4	12	2	2	3	3	6	43	8	3	4	3	4	6
SRR10249490	4	5	4	12	2	2	3	3	6	43	8	3	4	3	4	6
SRR10249491	4	5	4	12	2	2	3	3	6	43	8	3	5	3	4	6
SRR10249492	4	5	4	12	2	2	3	3	6	43	8	3	4	3	4	6
SRR10249493	4	5	4	12	2	2	3	3	6	43	8	3	4	3	4	6
SRR10249494	4	5	4	12	2	2	3	3	6	43	8	3	4	3	5	6
SRR10249495	4	5	4	12	2	2	3	3	6	43	8	3	4	3	4	6
SRR10249496	4	5	4	12	2	2	3	3	6	43	8	3	5	3	4	7
SRR10249497	4	5	4	12	2	2	3	3	6	43	8	3	4	3	5	6
SRR10249498	4	5	4	12	2	2	3	3	6	43	8	3	5	3	4	6
SRR10249500	4	5	4	12	2	2	3	3	6	43	8	3	5	3	4	6
SRR10249501	4	5	4	12	2	2	3	3	6	43	8	3	5	3	4	6
SRR10249502	4	5	4	12	2	2	3	3	6	43	8	3	5	3	4	6
SRR10249503	4	5	4	12	2	2	3	3	6	43	8	3	5	3	4	6
SRR10249504	4	5	4	12	2	2	3	3	6	43	8	3	5	3	4	6
SRR10249505	4	5	4	12	2	2	3	3	6	43	8	3	5	3	4	6
SRR10249506	4	5	4	12	2	2	3	3	6	43	8	3	5	3	4	6
SRR10249508	4	5	4	12	2	2	3	3	6	43	8	3	5	3	4	6
SRR10249509	4	5	4	12	2	2	3	3	6	43	8	3	5	3	4	6
SRR10249511	4	5	4	12	2	2	3	3	6	43	8	3	5	3	4	6
SRR10249512	4	5	4	12	2	2	3	3	6	43	8	3	4	3	5	6
SRR10249513	4	5	4	12	2	2	3	3	6	43	8	3	4	3	4	6
SRR10249514	4	5	4	12	2	2	3	3	6	43	8	3	5	3	4	6
SRR10249515	4	5	4	12	2	2	3	3	6	43	8	3	4	3	4	6
SRR10249517	4	5	4	12	2	2	3	3	6	43	8	3	5	3	4	6
SRR10249518	4	5	4	12	2	2	3	3	6	43	8	3	4	3	4	6
SRR10249519	4	5	4	12	2	2	3	3	6	43	8	4	4	3	4	6
SRR12368029	4	5	4	12	2	2	3	3	6	43	8	4	4	3	4	4
SRR12368032	4	5	4	12	2	2	3	3	6	43	8	4	4	3	5	4
SRR12368034	4	5	4	12	2	2	3	3	6	43	8	4	4	3	4	4
SRR12368035	4	5	4	12	2	2	3	3	6	43	8	4	4	3	5	4
SRR12368036	4	5	4	12	2	2	3	3	6	43	8	4	4	3	4	4
SRR12368047	4	5	4	12	2	2	3	3	6	43	8	4	4	3	4	4
SRR12368049	4	5	4	12	2	2	3	3	6	43	8	4	4	3	4	4
SRR12368050	4	5	4	12	2	2	3	3	6	43	8	4	4	3	4	4
SRR1371300	4	5	3	12	2	2	3	3	6	43	8	3	6	3	6	4
SRR1371301	4	5	3	12	2	2	3	3	6	43	8	3	4	3	10	4
SRR1371302	4	5	3	12	2	2	3	3	6	43	8	3	3	3	9	4
SRR1371303	4	5	3	12	2	2	3	3	6	43	8	3	6	3	4	4
SRR1371304	4	5	4	12	2	3	3	3	6	43	8	5	5	3	3	5
SRR1371305	4	5	4	12	2	2	3	3	6	43	8	3	4	3	4	7
SRR1371306	4	5	3	12	2	2	3	3	6	43	8	4	4	3	7	4
SRR1371309	4	5	4	12	2	2	3	3	6	43	8	3	4	3	6	7
SRR1371310	4	5	4	12	2	2	3	3	6	43	8	3	4	3	4	6
SRR1371312	4	5	3	12	2	2	3	3	6	43	8	3	5	3	4	7
SRR1371316	4	5	3	12	2	2	3	3	6	43	8	3	5	3	4	8
SRR1371317	4	5	4	12	2	2	3	3	6	43	8	3	4	3	4	5
SRR1371318	4	5	4	12	2	2	3	3	6	43	8	3	6	3	6	5
SRR1371319	4	5	4	12	2	2	3	3	6	43	8	3	6	3	6	5
SRR1371320	4	5	3	12	2	2	3	3	6	43	8	3	5	3	4	7
SRR1371321	4	5	4	12	2	2	3	3	6	43	8	3	4	3	4	5
SRR1371322	4	5	4	12	2	2	3	3	6	43	8	3	4	3	5	5
SRR1371323	4	5	4	12	2	2	3	3	6	43	8	3	4	3	6	7
SRR1371324	4	5	4	12	2	2	3	3	6	43	8	3	5	3	6	6
SRR1371325	4	5	4	12	2	2	3	3	6	43	8	3	4	3	6	7
SRR1371326	4	5	4	12	2	2	3	3	6	43	8	3	4	3	4	6
SRR1371327	4	5	4	12	2	3	3	3	6	43	8	3	5	3	3	8
SRR1371328	4	5	4	12	2	2	3	3	6	43	8	3	4	3	6	6
SRR1371329	4	5	4	12	2	2	3	3	6	43	8	3	4	3	6	6
SRR1371330	4	5	4	12	2	2	3	3	6	43	8	3	4	3	6	6
SRR1371332	4	5	4	12	2	2	3	3	6	43	8	3	4	3	6	6
SRR1371333	4	5	4	12	2	2	3	3	6	43	8	3	4	3	6	6
SRR1371334	4	5	4	12	2	2	3	3	6	43	8	3	4	3	8	5
SRR1371335	4	5	4	12	2	2	3	3	6	43	8	3	4	3	4	6
SRR1371336	4	5	4	12	2	2	3	3	6	43	8	3	4	3	4	6
SRR1371337	4	5	4	12	2	2	3	3	6	43	8	3	4	3	4	6
SRR1371338	4	5	4	12	2	2	3	3	6	43	8	3	4	3	4	6
SRR1371339	4	5	4	12	2	2	3	3	6	43	8	3	4	3	4	6
SRR1371340	4	5	4	12	2	2	3	3	6	43	8	3	4	3	4	6
SRR1371341	4	5	4	12	2	2	3	3	6	43	8	3	4	3	4	6
SRR1371342	4	5	4	12	2	2	3	3	6	43	8	3	4	3	4	6
SRR1371343	4	5	4	12	2	2	3	3	6	43	8	3	4	3	4	7
SRR1371344	4	5	4	12	2	2	3	3	6	43	8	3	4	3	4	6
SRR1371345	4	5	4	12	2	2	3	3	6	43	8	3	4	3	4	6
SRR1371346	4	5	4	12	2	2	3	3	6	43	8	3	4	3	4	6
SRR1371347	4	5	4	12	2	2	3	3	6	43	8	3	4	3	4	6
SRR1371348	4	5	4	12	2	2	3	3	6	43	8	3	4	3	4	6
SRR1371349	4	5	4	12	2	2	3	3	6	43	8	3	4	3	4	6
SRR1371350	4	5	4	12	2	2	3	3	6	43	8	3	4	3	4	6
SRR1371351	4	5	4	12	2	2	3	3	6	43	8	3	4	3	4	6
SRR1371352	4	5	4	12	2	2	3	3	6	43	8	3	4	3	4	6
SRR1371353	4	5	4	12	2	2	3	3	6	43	8	3	4	3	4	6
SRR1371354	4	5	4	12	2	2	3	3	6	43	8	3	4	3	4	6
SRR1371355	4	5	4	12	2	2	3	3	6	43	8	3	4	3	4	6
SRR1371356	4	5	4	12	2	2	3	3	6	43	8	3	4	3	4	6
SRR1371357	4	5	3	12	2	2	3	3	6	43	8	4	5	3	4	8
SRR1371358	4	5	4	12	2	2	3	3	6	43	8	3	4	3	4	6
SRR1371359	4	5	4	12	2	2	3	3	6	43	8	3	3	3	4	6
SRR1371360	4	5	4	12	2	2	3	3	6	43	8	3	4	3	4	6
SRR1371361	4	5	4	12	2	2	3	3	6	43	8	3	6	3	7	5
SRR1371362	4	5	4	12	2	3	3	3	6	43	8	3	7	3	3	5
SRR1371363	4	5	4	12	2	3	3	3	6	43	8	3	7	3	3	5
SRR1371364	4	5	4	12	2	2	3	3	6	43	8	3	4	3	6	6
SRR1371365	4	5	4	12	2	2	3	3	6	43	8	3	4	3	6	6
SRR1371367	4	5	4	12	2	2	3	3	6	43	8	3	4	3	7	5
SRR1371368	4	5	4	12	2	2	3	3	6	43	8	3	5	3	4	5
SRR1371371	4	5	4	12	1	2	3	3	6	43	8	1	4	3	6	6
SRR1371372	4	5	4	12	2	2	3	3	6	43	8	4	6	3	6	4
SRR1371373	4	5	4	12	2	2	3	3	6	43	8	3	6	3	4	5
SRR1371374	4	5	4	12	2	3	3	3	6	43	8	5	5	3	3	5
SRR1371375	4	5	3	12	2	2	3	3	6	43	8	3	6	3	5	4
SRR1371376	4	5	4	12	2	2	3	3	7	43	8	3	4	3	7	5
SRR1371377	4	5	3	12	2	2	3	3	6	43	8	3	4	3	5	4
SRR1371378	4	5	4	12	2	2	3	3	6	43	8	3	5	3	4	5
SRR1371379	4	5	4	12	2	2	3	3	6	43	8	3	5	3	3	5
SRR1371380	4	5	4	12	1	2	3	3	6	43	8	1	4	3	6	6
SRR1371381	4	5	3	12	2	2	3	3	6	43	8	3	6	3	3	4
SRR1371382	4	5	4	12	2	2	3	3	6	43	8	3	3	3	9	7
SRR1371383	4	5	4	12	2	3	3	3	6	43	8	4	4	3	6	6
SRR1371385	4	5	4	12	2	3	3	3	6	43	8	3	5	3	3	5
SRR1371386	4	5	4	12	2	2	3	3	6	43	8	3	5	3	4	6
SRR1371387	4	5	4	12	2	2	3	3	6	43	8	3	6	3	7	7
SRR1371388	4	5	4	12	2	2	3	3	6	43	8	3	4	3	4	8
SRR3096322	4	5	4	12	2	2	3	3	6	43	8	3	7	3	8	5
SRR3096323	4	5	4	12	2	2	3	3	6	43	8	3	6	3	6	5
SRR3096324	4	5	4	12	2	2	3	3	6	43	8	3	6	3	6	5
SRR3096325	4	5	4	12	2	2	3	3	6	43	8	3	7	3	8	5
SRR3096326	4	5	4	12	2	2	3	3	6	43	8	3	7	3	8	5
SRR3096327	4	5	4	12	2	2	3	3	6	43	8	3	7	3	8	5
SRR3096328	4	5	4	12	2	2	3	3	6	43	8	3	6	3	7	5
SRR3096329	4	5	4	12	2	2	3	3	6	43	8	3	6	3	5	5
SRR3096330	4	5	3	12	2	2	3	3	6	43	8	3	5	3	4	7
SRR3096331	4	5	3	12	2	2	3	3	6	43	8	3	5	3	4	7
SRR3096332	4	5	4	12	2	2	3	3	6	43	8	3	6	3	8	5
SRR3096333	4	5	4	12	2	2	3	3	6	43	8	3	5	3	6	5
SRR3096334	4	5	4	12	2	2	3	3	6	43	8	3	4	3	6	6
SRR3096335	4	5	4	12	2	2	3	3	6	43	8	3	4	3	6	6
SRR3096336	4	5	4	12	2	2	3	3	6	43	8	3	4	3	6	6
SRR3096337	4	5	4	12	2	2	3	3	6	43	8	3	4	3	6	6
SRR3096338	4	5	4	12	2	2	3	3	6	43	8	3	4	3	6	6
SRR3096339	4	5	4	12	2	2	3	3	6	43	8	3	4	3	6	6
SRR3096340	4	5	4	12	2	2	3	3	6	43	8	3	4	3	6	6
SRR3096341	4	5	3	12	2	2	3	3	6	43	8	3	4	3	4	7
SRR3096342	4	5	4	12	2	3	3	3	6	43	8	3	7	3	3	5
SRR3096343	4	5	4	12	2	2	3	3	6	43	8	3	4	3	5	5
SRR3096344	4	5	4	12	2	2	3	3	6	43	8	3	6	3	6	5
SRR3096345	4	5	4	12	2	2	3	3	6	43	8	3	4	3	4	6
SRR3096347	4	5	4	12	2	2	3	3	6	43	8	3	4	3	6	5
SRR3096348	4	5	4	12	2	2	3	3	6	43	8	3	4	3	6	5
SRR3096349	4	5	4	12	2	2	3	3	6	43	8	3	4	3	6	5
SRR3096350	4	5	3	12	2	2	3	3	6	43	8	3	5	3	4	7
SRR3096351	4	5	4	12	2	2	3	3	6	43	8	3	4	3	5	5
SRR3096352	4	5	4	12	2	2	3	3	6	43	8	3	4	3	5	5
SRR3096353	4	5	4	12	2	2	3	3	6	43	8	3	5	3	4	5
SRR3096354	4	5	4	12	2	2	3	3	6	43	8	3	4	3	7	5
SRR3096355	4	5	4	12	2	2	3	3	6	43	8	3	4	3	8	5
SRR3096356	4	5	3	12	2	2	3	3	6	43	8	3	5	3	4	8
SRR3096357	4	5	3	12	2	2	3	3	6	43	8	3	5	3	4	8
SRR3096358	4	5	4	12	2	2	3	3	6	43	8	3	4	3	6	5
SRR3096359	4	5	4	12	2	2	3	3	6	43	8	3	6	3	6	5
SRR3096360	4	5	4	12	2	2	3	3	6	43	8	3	6	3	6	6
SRR3096361	4	5	4	12	2	2	3	3	6	43	8	3	4	3	4	5
SRR3096362	4	5	4	12	2	2	3	3	6	43	8	3	4	3	4	5
SRR3096363	4	5	4	12	2	2	3	3	6	43	8	3	4	3	4	6
SRR3096364	4	5	4	12	2	2	3	3	6	43	8	3	4	3	4	5
SRR3096365	4	5	4	12	2	2	3	3	6	43	8	3	4	3	4	5
SRR3096366	4	5	4	12	2	2	3	3	6	43	8	3	6	3	6	5
SRR3096368	4	5	4	12	2	2	3	3	6	43	8	3	6	3	7	5
SRR3096369	4	5	4	12	2	2	3	3	6	43	8	3	7	3	6	5
SRR3096370	4	5	4	12	2	2	3	3	6	43	8	3	5	3	4	5
SRR3096371	4	5	3	12	2	2	3	3	6	43	8	3	5	3	4	7
SRR3096372	4	5	4	12	2	2	3	3	6	43	8	3	6	3	8	5
SRR3096373	4	5	4	12	2	2	3	3	6	43	8	3	6	3	6	5
SRR3096374	4	5	4	12	2	2	3	3	6	43	8	3	6	3	6	5
SRR3096375	4	5	4	12	2	2	3	3	6	43	8	3	6	3	6	5
SRR3096376	4	5	4	12	2	2	3	3	6	43	8	3	6	3	6	5
SRR3096377	4	5	4	12	2	2	3	3	6	43	8	3	6	3	7	5
SRR3096380	4	5	3	12	2	2	3	3	6	43	8	3	5	3	6	6
SRR3096381	4	5	3	12	2	2	3	3	6	43	8	3	5	3	4	7
SRR3096382	4	5	4	12	2	2	3	3	6	43	8	3	6	3	8	6
SRR3096383	4	5	4	12	2	2	3	3	6	43	8	3	6	3	5	5
SRR3096384	4	5	4	12	2	2	3	3	6	43	8	3	4	3	5	5
SRR3096385	4	5	4	12	2	2	3	3	6	43	8	3	4	3	5	5
SRR3096386	4	5	4	12	2	2	3	3	6	43	8	3	6	3	7	5
SRR3096387	4	5	4	12	2	2	3	3	6	43	8	3	4	3	4	5
SRR3096388	4	5	4	12	2	2	3	3	6	43	8	3	4	3	4	5
SRR3096389	4	5	4	12	2	2	3	3	6	43	8	3	4	3	5	5
SRR3096390	4	5	4	12	2	2	3	3	6	43	8	3	6	3	7	5
SRR3096391	4	5	4	12	2	2	3	3	6	43	8	3	4	3	4	5
SRR3096392	4	5	4	12	2	2	3	3	6	43	8	4	5	3	4	5
SRR3096393	4	5	4	12	2	2	3	3	6	43	8	3	4	3	6	5
SRR3096394	4	5	4	12	2	2	3	3	6	43	8	3	4	3	8	5
SRR3096395	4	5	4	12	2	2	3	3	6	43	8	3	6	3	6	5
SRR3096396	4	5	4	12	2	2	3	3	6	43	8	4	5	3	4	5
SRR3096397	4	5	4	12	2	2	3	3	6	43	8	3	4	3	4	5
SRR3096398	4	5	4	12	2	2	3	3	6	43	8	3	4	3	4	5
SRR3096399	4	5	4	12	2	2	3	3	6	43	8	3	4	3	5	5
SRR3096400	4	5	4	12	2	2	3	3	6	43	8	3	4	3	6	5
SRR3096401	4	5	4	12	2	2	3	3	6	43	8	3	6	3	7	5
SRR3096402	4	5	4	12	2	2	3	3	6	43	8	3	4	3	8	5
SRR3096403	4	5	4	12	2	2	3	3	6	43	8	3	5	3	6	11
SRR3096404	4	5	4	12	2	2	3	3	6	43	8	3	4	3	7	6
SRR3096405	4	5	4	12	2	2	3	3	6	43	8	3	4	3	4	5
SRR3096406	4	5	4	12	2	2	3	3	6	43	8	3	4	3	4	5
SRR3096407	4	5	4	12	2	2	3	3	6	43	8	3	6	3	6	5
SRR3096408	4	5	4	12	2	2	3	3	6	43	8	3	6	3	6	5
SRR3096409	4	5	4	12	2	2	3	3	6	43	8	3	4	3	5	6
SRR3096410	4	5	4	12	2	2	3	3	6	43	8	3	4	3	5	5
SRR3096412	4	5	4	12	2	2	3	3	6	43	8	3	4	3	9	5
SRR3096413	4	5	4	12	2	2	3	3	6	43	8	3	5	3	4	5
SRR3096414	4	5	4	12	2	2	3	3	6	43	8	3	5	3	5	5
SRR3096415	4	5	4	12	2	2	3	3	6	43	8	3	5	3	4	5
SRR3096416	4	5	4	12	2	2	3	3	6	43	8	3	5	3	5	5
SRR3096417	4	5	3	12	2	2	3	3	6	43	8	3	5	3	4	7
SRR3096418	4	5	4	12	2	2	3	3	6	43	8	3	4	3	5	5
SRR3096422	2	5	3	12	2	2	3	3	6	43	8	3	5	3	5	6
SRR3096423	4	5	3	12	2	2	3	3	6	43	8	3	5	3	4	8
SRR3096425	4	5	4	12	2	2	3	3	6	43	8	3	4	3	9	5
SRR3096426	4	5	4	12	2	2	3	3	6	43	8	3	4	3	6	5
SRR3096431	4	5	4	12	2	2	3	3	6	43	8	3	5	3	5	5
SRR3096432	4	5	4	12	2	2	3	3	6	43	8	3	5	3	5	5
SRR3096433	4	5	4	12	2	2	3	3	6	43	8	3	4	3	4	5
SRR3096434	4	5	4	12	2	2	3	3	6	43	8	3	4	3	10	5
SRR3096435	4	5	4	12	2	2	3	3	6	43	8	3	5	3	5	5
SRR3096436	4	5	4	12	1	2	3	3	6	43	8	3	5	3	5	5
SRR3096437	4	5	4	12	2	2	3	3	6	43	8	3	5	3	5	5
SRR3096438	4	5	4	12	2	2	3	3	6	43	8	3	5	3	4	5
SRR3096439	4	5	4	12	2	2	3	3	6	43	8	3	5	3	5	5
SRR3096440	4	5	4	12	2	2	3	3	6	43	8	3	4	3	4	5
SRR3096441	4	5	4	12	2	2	3	3	6	43	8	3	4	3	4	6
SRR3096442	4	5	4	12	2	2	3	3	6	43	8	3	4	3	4	6
SRR3096443	4	5	4	12	2	2	3	3	6	43	8	3	4	3	6	6
SRR3096444	4	5	4	12	2	2	3	3	6	43	8	3	4	3	4	5
SRR3096445	4	5	4	12	2	2	3	3	6	43	8	3	4	3	6	5
SRR3096446	4	5	4	12	2	2	3	3	6	43	8	3	5	3	7	5
SRR3096447	4	5	4	12	2	2	3	3	6	43	8	3	4	3	5	5
SRR3096448	4	5	4	12	2	2	3	3	6	43	8	3	4	3	5	5
SRR3096449	4	5	4	12	2	2	3	3	6	43	8	3	6	3	6	5
SRR3096450	4	5	4	12	2	2	3	3	6	43	8	3	6	3	5	5
SRR3096451	4	5	4	12	2	2	3	3	6	43	8	3	6	3	5	5
SRR3096452	4	5	4	12	2	2	3	3	6	43	8	3	6	3	6	5
SRR3096453	4	5	4	12	2	2	3	3	6	43	8	3	6	3	6	5
SRR3096454	4	5	4	12	2	2	3	3	6	43	8	3	6	3	6	5
SRR3096455	4	5	4	12	2	2	3	3	6	43	8	3	6	3	6	5
SRR3096456	4	5	4	12	2	2	3	3	6	43	8	3	4	3	5	6
SRR3096457	4	5	3	12	2	2	3	3	6	43	8	3	5	3	4	8
SRR3096458	4	5	4	12	2	2	3	3	6	43	8	3	4	3	4	5
SRR3096459	4	5	4	12	2	2	3	3	6	43	8	3	4	3	4	5
SRR3096460	4	5	4	12	2	2	3	3	6	43	8	4	6	3	4	5
SRR3096461	4	5	4	12	2	2	3	3	6	43	8	3	4	3	4	5
SRR3096462	4	5	4	12	2	2	3	3	6	43	8	3	4	3	4	5
SRR3096463	4	5	4	12	2	2	3	3	6	43	8	4	5	3	4	5
SRR3096465	4	5	4	12	2	2	3	3	6	43	8	3	4	3	4	5
SRR3096470	3	5	3	12	2	2	3	3	6	43	8	3	5	3	4	5
SRR3096471	4	5	3	12	2	2	3	3	6	43	8	3	5	3	4	5
SRR3096472	4	5	4	12	2	2	3	3	6	43	8	3	4	3	4	6
SRR3096473	4	5	4	12	2	2	3	3	6	43	8	3	4	3	4	6
SRR3096474	4	5	4	12	2	2	3	3	6	43	8	3	5	3	4	5
SRR3096475	4	5	4	12	2	2	3	3	6	43	8	3	4	3	4	6
SRR3096476	4	5	4	12	2	2	3	3	6	43	8	3	4	3	4	5
SRR3096477	4	5	4	12	2	2	3	3	6	43	8	3	5	3	4	5
SRR3096478	4	5	4	12	2	2	3	3	6	43	8	3	4	3	7	5
SRR3096479	4	5	4	12	2	2	3	3	6	43	8	3	5	3	4	5
SRR3096480	4	5	4	12	2	2	3	3	6	43	8	3	5	3	4	5
SRR3096481	4	5	3	12	2	2	3	3	6	43	8	3	5	3	5	6
SRR3096483	4	5	4	12	2	2	3	3	6	43	8	3	5	3	6	5
SRR3096484	4	5	4	12	2	2	3	3	6	43	8	3	5	3	5	5
SRR3096485	4	5	4	12	2	2	3	3	6	43	8	3	6	3	5	5
SRR3096486	4	5	4	12	2	2	3	3	6	43	8	3	4	3	4	5
SRR3096487	4	5	4	12	2	2	3	3	6	43	8	3	4	3	5	5
SRR3096488	4	5	4	12	2	2	3	3	6	43	8	3	4	3	5	5
SRR3096489	4	5	4	12	2	2	3	3	6	43	8	3	4	3	5	5
SRR3096490	4	5	4	12	2	2	3	3	6	43	8	3	4	3	5	5
SRR3096491	4	5	4	12	2	2	3	3	6	43	8	3	4	3	4	5
SRR3096492	4	5	4	12	2	2	3	3	6	43	8	3	4	3	5	5
SRR3096493	4	5	4	12	2	2	3	3	6	43	8	3	6	3	5	5
SRR3096494	4	5	4	12	2	2	3	3	6	43	8	3	6	3	5	5
SRR3096496	4	5	4	12	2	2	3	3	6	43	8	3	4	3	5	5
SRR3096497	4	5	4	12	2	2	3	3	6	43	8	3	5	3	5	5
SRR3096498	4	5	4	12	2	2	3	3	6	43	8	3	6	3	5	5
SRR3096499	4	5	3	12	2	2	3	3	6	43	8	4	5	3	4	8
SRR3096500	4	5	4	12	2	2	3	3	6	43	8	3	6	3	5	5
SRR3096501	4	5	4	12	2	2	3	3	6	43	8	3	6	3	8	5
SRR3096502	4	5	4	12	2	2	3	3	6	43	8	3	4	3	4	5
SRR3096503	4	5	4	12	2	2	3	3	6	43	8	3	6	3	8	5
SRR3096504	4	5	4	12	2	2	3	3	6	43	8	3	7	3	6	5
SRR3096505	4	5	4	12	2	2	3	3	7	43	8	3	4	3	6	5
SRR3096510	4	5	3	12	2	2	3	3	6	43	8	3	5	3	5	6
SRR8423077	4	5	3	12	2	2	3	1	6	43	8	4	5	6	3	3
SRR8749595	4	5	4	12	2	2	3	3	6	43	8	3	5	3	4	6
SRR8983080	3	5	3	12	2	2	3	3	7	43	8	5	4	3	3	3
Reference 2308	4	5	4	12	2	3	3	3	6	43	8	3	7	3	3	5
