# Supplementary material for: Tracking the Distribution of Brucella abortus in Egypt Based on Core Genome SNP Analysis and In Silico MLVA-16
Source: Microorganisms. 2021 Sep 13;9(9):1942. doi: 10.3390/microorganisms9091942 (PMC8469952; doi:10.3390/microorganisms9091942)
Supplement: Supplementary file 1 [file microorganisms-09-01942-s001.zip › Table S9 B. abortus Isolates from GenBank and SRA with its metadata.xlsx]

## Sheet: Tabelle4
Table S9: Used entries from GenBank and SRA. The ID's beginning with 'GCA' represent assemblies, the ID's beginning with 'SRR' represent reads.
ID	county	city	year	host
GCA0028951451	India	Nagpur	2016	Animal
GCA0032903451	China	Inner Mongolia Hohhot	2017	unknown
GCA0002381751	South Korea	Yangpyeong	unknown	cattle
GCA0012969651	China	unknown	2013	cattle
GCA0087615751	China	Beijing	2019	none
GCA0010432951	China	baotou city of inner mongolia autonomous region	2013	Homo sapiens
GCA0022629751	China	Hebei provence	2008	dairy cow
GCA0022629951	China	Hebei provence, Mancheng city	2011	dairy cow
GCA0036753651	China	unknown	2017	elk
GCA9000950851	USA	unknown	1940	Bos taurus
GCA0039944351	India	Bijapur, Karnataka	1995	Homo sapiens
GCA9004460251	Ireland	Dublin	1931	Homo sapiens
GCA0003666451	Northern Ireland	Newry	2008	Bovine
GCA0003661851	Northern Ireland	Enniskillen	2008	Bovine
GCA9004460651	UK	unknown	1900/1948	environmental
GCA0003667251	Northern Ireland	Newry	2008	Bovine
GCA0003665051	Argentina	Buenos Aires	2005	Homo sapiens
GCA9004460151	UK	London	1919	Foetal Calf
GCA0003661651	Argentina	Buenos Aires	2005	Homo sapiens
GCA0003665651	Argentina	Buenos Aires	2000	Homo sapiens
GCA0041372751	India	Assam	2014	Bos taurus
GCA0004138151	USA	Idaho	2010	Cattle
GCA0004135751	USA	South Dakota	1984	Bison
GCA0004139951	USA	South Dakota	1987	Cattle
GCA0004139551	USA	Montana	2010	Elk
GCA0004136151	USA	Idaho	1986	Cattle
GCA0004137951	USA	Florida	2000	Bison
GCA0004138351	USA	Montana	2010	Bison
GCA0004135351	USA	unknown	1968	unknown
GCA0003657451	Kosovo	unknown	2001	Bovine
GCA0003663651	New Zealand	unknown	1980	Cow
GCA0003666851	Northern Ireland	Newry	2008	Bovine
GCA0003663051	UK	unknown	1967	unknown
GCA0003667651	Northern Ireland	Armagh	2008	Bovine
GCA0003700851	India	unknown	1964	Goat
GCA0003667851	Northern Ireland	Newry	2008	Bovine
GCA0003667051	Northern Ireland	Newry	2008	Bovine
GCA0004135951	USA	Montana	1985	Bison
GCA0004140151	USA	Alaska	1982	Reindeer
GCA0004135551	USA	Tennessee	1982	Cattle
GCA0004136751	USA	Florida	1990	Cattle
GCA0003666051	Poland	unknown	1963	unknown
GCA0003666651	Northern Ireland	Newry	2008	Bovine
GCA0003656851	Northern Ireland	Enniskillen	2008	Bovine
GCA0003664451	Mozambique	unknown	1988	Cow
GCA0003661451	Argentina	Buenos Aires	2004	Homo sapiens
GCA0003668051	Northern Ireland	Newry	2008	Bovine
GCA0003667451	Northern Ireland	Armagh	2008	Bovine
GCA0004136951	USA	Oklahoma	1990	Cattle
GCA0003664851	Bolivia	unknown	1993	Cow
GCA0003658251	Northern Ireland	Armagh	2008	Bovine
GCA0003657851	Zimbabwe	unknown	2006	Cow
GCA0003657251	Italy	unknown	2007	unknown
GCA0003661251	Argentina	Buenos Aires	2004	Homo sapiens
GCA0003656051	Portugal	unknown	2006	Goat
GCA0004137351	USA	unknown	1994	Llama
GCA0003658051	Northern Ireland	Enniskillen	2008	Bovine
GCA0004134951	USA	Florida	1978	unknown
GCA0004137751	USA	Florida	2001	Cattle
GCA0004137151	USA	unkndown	1990	Homo sapiens
GCA0003664651	Saudi Arabia	unknown	1990	Cow
GCA0003656451	Israel	unknown	unknown	Caprine
GCA0003662851	UK	unknown	1964	Bovine
GCA0004137551	USA	Arkansas	2001	Cattle
GCA0004136351	USA	Mississippi	1990	Cattle
GCA0003663451	Spain	unknown	1980	Bovine
GCA0003664051	UK	unknown	1967	Cow
GCA0003700451	Poland	unknown	1963	jerusalem swine
GCA0003665451	Argentina	Buenos Aires	1996	Homo sapiens
GCA0003665251	Argentina	Buenos Aires	2009	Homo sapiens
GCA0004136551	USA	Nebraska	1990	Cattle
GCA0003702451	Chad	unknown	1980	Bovine
GCA0003997251	Ireland	unknown	unknown	cow
GCA0003699051	UK	unknown	1965	Cow
GCA0004786651	USA	Wisconsin	1980	Bison
GCA0003703051	Sudan	unknown	1987	Bovine
GCA0003663851	Greece	unknown	1985	Bovine
GCA0003656651	Northern Ireland	Enniskillen	2008	Bovine
GCA0004139751	USA	Texas	1989	Cattle
GCA0003664251	Spain	unknown	1988	Bovine
GCA0003700251	France	unknown	1963	Homo sapiens
GCA0003699851	Egypt	unknown	1963	unknown
GCA0003699251	UK	unknown	1978	unknown
GCA0003704251	Portugal	unknown	2004	Bovine
GCA0003657651	Sudan	unknown	2005	Bovine
GCA0003701851	Chad	unknown	1978	Bovine
GCA0014020751	Italy	Calabria, Cosenza	2011	cattle
GCA0003988051	Bolivia	unknown	1993	Bovine
GCA0003701051	Zimbabwe	unknown	1964	Bovine
GCA0003702651	Mexico	unknown	1984	Homo sapiens
GCA0014019351	Italy	Molise	2011	cattle
GCA0014019451	Italy	Campania, Salerno	2011	cattle
GCA0014020551	Italy	Calabria, Crotone	2011	cattle
GCA0014020051	Italy	Chieti, Abruzzo	2011	cattle
GCA0014020951	Italy	Puglia, Foggia	2011	cattle
GCA0003703251	UK	unknown	1967	Bovine
GCA0003703451	Mozambique	unknown	1988	Bovine
GCA0003700051	Germany	unknown	1963	unknown
GCA0003704451	Sudan	unknown	2005	unknown
GCA0039940251	China	NeiMonggal	2008	cattle
GCA0003661051	Nigeria	unknown	1965	unknown
GCA0039941551	China	HeiLongJaing	2010	calf
GCA0047049052	Bangladesh	Savar, Dhaka	2017	Bos taurus
GCA0031947551	India	Meghalaya	2017	Bos taurus
GCA0031948051	India	Meghalaya	2017	Bos taurus
GCA0039940751	China	GanSu	2009	calf
GCA0014019251	Italy	Sicilia	2011	cattle
GCA0018562151	Georgia	Marneuli	2010	bovine
GCA0018561951	Georgia	Senaki	2013	Homo sapiens
GCA0031947651	India	Meghalaya	2017	Bos taurus
GCA0031947951	India	Meghalaya	2017	Bos taurus
GCA0014019951	Italy	Campania	2011	water buffalo
GCA0014020251	Italy	Puglia	2011	cattle
GCA0014021051	Italy	Calabria	2011	cattle
GCA0097893651	China	Xinjiang	2016	cattle
GCA0134257851	India	unknown	2016	Crossbred cattle
GCA0097334651	Russia	unknown	1958	Bos taurus
GCA0097331951	Russia	unknown	1970	Bos taurus
GCA0164841451	Russia	Republic of Buryatia	1974	Mus musculus
GCA0161262051	Russia	Stavropol region	1966	Ovis aries
GCA0097332151	Russia	unknown	1967	Bos taurus
GCA0160919651	Russia	Stavropol Region	2015	Homo sapiens
GCA0097334951	Russia	unknown	1982	Homo sapiens
GCA0039847551	Russia	Samara	2018	cow
GCA0097333351	Russia	unknown	1962	Homo sapiens
GCA0161075051	Ukraine	Luhansk	1974	unknownA
GCA0022912251	Italy	Salerno	2011	Bubalus bubalis
GCA0022906851	Italy	Caserta	2008	Bubalus bubalis
GCA0022913451	Italy	Caserta	2010	Bubalus bubalis
GCA0022912051	Italy	Caserta	2008	Bubalus bubalis
GCA0022912451	Italy	Salerno	2010	Bubalus bubalis
GCA0022907651	Italy	Salerno	2016	Bubalus bubalis
GCA0022912851	Italy	Salerno	2011	Bubalus bubalis
GCA0022906651	Italy	Caserta	2008	Bubalus bubalis
GCA0031948851	India	Meghalaya	2017	Capra hircus
GCA0032533751	India	Meghalaya	2017	Bos taurus
GCA0031948751	India	Meghalaya	2017	Bos taurus
GCA0039899551	India	Punjab	2018	Bos taurus
GCA0032443952	Russia	Saratov	1951	missing
GCA0161260751	Russia	Stavropol region	1961	Bos taurus
GCA0007393351	India	Punjab	2013	cattle
GCA0007393151	India	Uttar Pradesh	2013	cow
GCA0161261751	Russia	Stavropol region	1961	Bos taurus
GCA0160919551	Russia	Stavropol Region	2016	Homo sapiens
GCA0017155051	India	unknown	2013	cattle
GCA0004722451	India	unknown	unknown	cattle
GCA0012677251	India	unknown	2014	cattle
GCA0097334351	Russia	unknown	1948	Homo sapiens
GCA0097332551	Russia	unknown	1971	Bos taurus
GCA0041372251	India	Assam	2013	Bos taurus
GCA0097334551	Russia	unknown	1958	Bos taurus
GCA0039897251	India	Punjab	2018	Bos taurus
GCA0039897151	India	Punjab	2018	Bos taurus
GCA0039899651	India	Punjab	2018	Bos taurus
GCA0039899051	India	Punjab	2018	Bos taurus
GCA0041686051	India	Assam	2013	Bos taurus
GCA0031948251	India	Meghalaya	2017	Bos taurus
GCA0097332751	Russia	unknown	1971	Bos taurus
GCA0041686451	India	Assam	2013	Bos taurus
SRR3102737	USA	Wyoming	1993	Elk
SRR3096322	USA	Wyoming	2000	Bison
SRR3096323	USA	Wyoming	2001	Bison
SRR3096324	USA	Wyoming	2001	Bison
SRR3096325	USA	Wyoming	2001	Bison
SRR3096326	USA	Wyoming	2001	Bison
SRR3096327	USA	Wyoming	2001	Bison
SRR3096328	USA	Wyoming	2001	Bison
SRR3096329	USA	Wyoming	2001	Bison
SRR3096330	USA	Idaho	2001	Elk
SRR3096331	USA	Idaho	2001	Elk
SRR3096332	USA	Montana	2002	Bison
SRR3096334	USA	Idaho	2002	Cattle
SRR3096335	USA	Idaho	2002	Cattle
SRR3096336	USA	Idaho	2002	Cattle
SRR3096337	USA	Idaho	2002	Cattle
SRR3096338	USA	Idaho	2002	Cattle
SRR3096339	USA	Idaho	2002	Cattle
SRR3096340	USA	Idaho	2002	Cattle
SRR3096341	USA	Idaho	2002	Elk
SRR3096342	USA	Idaho	2002	Elk
SRR3096343	USA	Wyoming	2002	Elk
SRR3096344	USA	Montana	2003	Bison
SRR3096345	USA	Idaho	2003	Elk
SRR3096346	USA	Idaho	2003	Elk
SRR3096347	USA	Wyoming	2004	Cattle
SRR3096348	USA	Wyoming	2004	Cattle
SRR3096349	USA	Wyoming	2004	Cattle
SRR3096350	USA	Idaho	2004	Elk
SRR3096351	USA	Wyoming	2004	Elk
SRR3096352	USA	Wyoming	2004	Elk
SRR3096353	USA	Wyoming	2004	Elk
SRR3096354	USA	Wyoming	2001	Bison
SRR3096355	USA	Wyoming	2001	Bison
SRR3096356	USA	Wyoming	2004	Cattle
SRR3096357	USA	Idaho	2005	Elk
SRR3096358	USA	Montana	2005	Elk
SRR3096359	USA	Wyoming	2005	Bison
SRR3096360	USA	Montana	2005	Bison
SRR3096361	USA	Idaho	2005	Cattle
SRR3096362	USA	Idaho	2005	Cattle
SRR3096363	USA	Idaho	2005	Cattle
SRR3096364	USA	Wyoming	2007	Elk
SRR3096365	USA	Idaho	2007	Cattle
SRR3096367	USA	Montana	2008	Elk
SRR3096368	USA	Montana	2008	Bison
SRR3096369	USA	Montana	2008	Bison
SRR3096370	USA	Montana	2008	Bison
SRR3096371	USA	Wyoming	2008	Cattle
SRR3096372	USA	Montana	2008	Bison
SRR3096373	USA	Montana	2008	Bison
SRR3096374	USA	Montana	2008	Bison
SRR3096375	USA	Montana	2008	Bison
SRR3096376	USA	Montana	2008	Bison
SRR3096377	USA	Montana	2008	Bison
SRR3096378	USA	Wyoming	2008	Elk
SRR3096379	USA	Wyoming	2009	Elk
SRR3096380	USA	Wyoming	2008	Elk
SRR3096381	USA	Wyoming	2008	Cattle
SRR3096382	USA	Montana	2009	Elk
SRR3096383	USA	Montana	2009	Elk
SRR3096384	USA	Montana	2009	Elk
SRR3096385	USA	Montana	2009	Elk
SRR3096386	USA	Montana	2009	Bison
SRR3096387	USA	Idaho	2009	Cattle
SRR3096388	USA	Idaho	2009	Cattle
SRR3096389	USA	Montana	2009	Elk
SRR3096390	USA	Montana	2009	Elk
SRR3096391	USA	Idaho	2009	Cattle
SRR3096392	USA	Montana	2009	Elk
SRR3096393	USA	Wyoming	2010	Elk
SRR3096394	USA	Montana	2009	Elk
SRR3096395	USA	Montana	2009	Elk
SRR3096396	USA	Montana	2009	Elk
SRR3096397	USA	Idaho	2009	Cattle
SRR3096398	USA	Idaho	2009	Cattle
SRR3096399	USA	Montana	2009	Elk
SRR3096400	USA	Montana	2009	Elk
SRR3096401	USA	Montana	2009	Elk
SRR3096402	USA	Montana	2010	Elk
SRR3096403	USA	Montana	2010	Elk
SRR3096404	USA	Wyoming	2010	Elk
SRR3096405	USA	Idaho	2010	Cattle
SRR3096406	USA	Idaho	2010	Cattle
SRR3096407	USA	Montana	2010	Bison
SRR3096408	USA	Montana	2010	Bison
SRR3096409	USA	Wyoming	2010	Elk
SRR3096410	USA	Montana	2010	Elk
SRR3096411	USA	Wyoming	2007	Elk
SRR3096412	USA	Wyoming	2008	Bison
SRR3096413	USA	Wyoming	1999	Elk
SRR3096414	USA	Wyoming	2000	Elk
SRR3096415	USA	Wyoming	2001	Elk
SRR3096416	USA	Wyoming	2006	Elk
SRR3096417	USA	Wyoming	2006	Elk
SRR3096418	USA	Wyoming	2006	Elk
SRR3096419	USA	Wyoming	2007	Elk
SRR3096420	USA	Wyoming	2008	Elk
SRR3096421	USA	Wyoming	2008	Elk
SRR3096422	USA	Wyoming	2008	Elk
SRR3096423	USA	Wyoming	2009	Elk
SRR3096424	USA	Wyoming	2009	Elk
SRR3096425	USA	Wyoming	2010	Bison
SRR3096426	USA	Wyoming	2010	Bison
SRR3096427	USA	Wyoming	2010	Bison
SRR3096428	USA	Wyoming	2010	Bison
SRR3096429	USA	Wyoming	2010	Bison
SRR3096430	USA	Wyoming	2010	Bison
SRR3096431	USA	Wyoming	2010	Bison
SRR3096432	USA	Wyoming	2010	Bison
SRR3096433	USA	Wyoming	2010	Bison
SRR3096434	USA	Wyoming	2010	Bison
SRR3096435	USA	Wyoming	2010	Bison
SRR3096436	USA	Wyoming	2010	Bison
SRR3096437	USA	Wyoming	2010	Bison
SRR3096438	USA	Wyoming	2010	Bison
SRR3096439	USA	Wyoming	2010	Bison
SRR3096440	USA	Wyoming	2009	Elk
SRR3096441	USA	Wyoming	2009	Elk
SRR3096442	USA	Wyoming	2010	Elk
SRR3096443	USA	Wyoming	2010	Elk
SRR3096444	USA	Wyoming	2010	Elk
SRR3096445	USA	Wyoming	2010	Elk
SRR3096446	USA	Montana	2011	Bison
SRR3096447	USA	Montana	2011	Bison
SRR3096448	USA	Montana	2011	Bison
SRR3096449	USA	Montana	2011	Bison
SRR3096450	USA	Montana	2011	Bison
SRR3096451	USA	Montana	2011	Bison
SRR3096452	USA	Montana	2011	Cattle
SRR3096453	USA	Montana	2011	Cattle
SRR3096454	USA	Montana	2011	Cattle
SRR3096455	USA	Montana	2011	Cattle
SRR3096456	USA	Wyoming	2010	Elk
SRR3096457	USA	Idaho	2012	Bison
SRR3096458	USA	Idaho	2012	Cattle
SRR3096459	USA	Idaho	2012	Cattle
SRR3096460	USA	Montana	2012	Elk
SRR3096461	USA	Idaho	2012	Cattle
SRR3096462	USA	Idaho	2012	Cattle
SRR3096463	USA	Montana	2012	Elk
SRR3096464	USA	Wyoming	2012	Elk
SRR3096465	USA	Wyoming	2012	Elk
SRR3096466	USA	Wyoming	2012	Elk
SRR3096467	USA	Wyoming	2012	Elk
SRR3096468	USA	Wyoming	2012	Elk
SRR3096469	USA	Wyoming	2012	Elk
SRR3096470	USA	Wyoming	2012	Elk
SRR3096471	USA	Wyoming	2012	Elk
SRR3096472	USA	Wyoming	2012	Elk
SRR3096473	USA	Wyoming	2012	Elk
SRR3096474	USA	Wyoming	2012	Elk
SRR3096475	USA	Wyoming	2012	Elk
SRR3096476	USA	Wyoming	2012	Elk
SRR3096477	USA	Wyoming	2012	Elk
SRR3096478	USA	Wyoming	2012	Elk
SRR3096479	USA	Wyoming	2012	Elk
SRR3096480	USA	Wyoming	2012	Elk
SRR3096481	USA	Wyoming	2012	Elk
SRR3096482	USA	Wyoming	2012	Elk
SRR3096483	USA	Wyoming	2012	Elk
SRR3096484	USA	Wyoming	2012	Bison
SRR3096485	USA	Montana	2012	Bison
SRR3096486	USA	Idaho	2012	Cattle
SRR3096487	USA	Montana	2012	Bison
SRR3096488	USA	Montana	2012	Bison
SRR3096490	USA	Montana	2012	Bison
SRR3096491	USA	Idaho	2012	Cattle
SRR3096492	USA	Montana	2012	Bison
SRR3096493	USA	Montana	2013	Bison
SRR3096494	USA	Montana	2013	Bison
SRR3096495	USA	Montana	2013	Bison
SRR3096496	USA	Montana	2013	Bison
SRR3096497	USA	Montana	2013	Bison
SRR3096498	USA	Montana	2013	Bison
SRR3096499	USA	Idaho	2013	Bison
SRR3096500	USA	Montana	2013	Bison
SRR3096501	USA	Montana	2013	Bison
SRR3096502	USA	Idaho	2013	Cattle
SRR3096503	USA	Montana	1985	Bison
SRR3096504	USA	Idaho	1986	Cattle
SRR3096505	USA	Oklahoma	1990	Cattle
SRR3096507	USA	Missouri	1993	Cattle
SRR3096508	USA	Florida	1993	Cattle
SRR3096509	USA	Wyoming	2006	Elk
SRR3096510	USA	Wyoming	2009	Elk
SRR8423077	China	Beijing	2017	Cattle
SRR10249444	UK	unknown	2004	Bovine
SRR10249445	UK	unknown	2004	Bovine
SRR10249446	UK	unknown	2011	Bovine
SRR10249447	UK	unknown	2011	Bovine
SRR10249448	UK	unknown	2010	Bovine
SRR10249449	UK	unknown	2010	Bovine
SRR10249450	UK	unknown	2010	Bovine
SRR10249451	UK	unknown	2009	Bovine
SRR10249452	UK	unknown	2004	Bovine
SRR10249453	UK	unknown	2009	Bovine
SRR10249454	UK	unknown	2008	Bovine
SRR10249455	UK	unknown	2008	Bovine
SRR10249456	UK	unknown	2008	Bovine
SRR10249457	UK	unknown	2002	Bovine
SRR10249458	UK	unknown	2007	Bovine
SRR10249459	UK	unknown	1991	Bovine
SRR10249460	UK	unknown	2005	Bovine
SRR10249461	UK	unknown	2005	Bovine
SRR10249462	UK	unknown	2005	Bovine
SRR10249463	UK	unknown	2004	Bovine
SRR10249464	UK	unknown	2006	Bovine
SRR10249465	UK	unknown	2006	Bovine
SRR10249466	UK	unknown	2006	Bovine
SRR10249467	UK	unknown	2000	Bovine
SRR10249468	UK	unknown	2006	Bovine
SRR10249469	UK	unknown	2006	Bovine
SRR10249470	UK	unknown	2006	Bovine
SRR10249471	UK	unknown	2006	Bovine
SRR10249472	UK	unknown	2006	Bovine
SRR10249473	UK	unknown	2006	Bovine
SRR10249475	UK	unknown	2006	Bovine
SRR10249477	UK	unknown	2004	Bovine
SRR10249478	UK	unknown	2000	Bovine
SRR10249479	UK	unknown	2004	Bovine
SRR10249480	UK	unknown	2004	Bovine
SRR10249481	UK	unknown	2004	Bovine
SRR10249482	UK	unknown	2004	Bovine
SRR10249483	UK	unknown	2004	Bovine
SRR10249484	UK	unknown	2004	Bovine
SRR10249485	UK	unknown	2004	Bovine
SRR10249486	UK	unknown	2004	Bovine
SRR10249487	UK	unknown	2004	Bovine
SRR10249488	UK	unknown	2004	Bovine
SRR10249489	UK	unknown	2000	Bovine
SRR10249491	UK	unknown	2007	Bovine
SRR10249492	UK	unknown	2007	Bovine
SRR10249493	UK	unknown	2007	Bovine
SRR10249494	UK	unknown	2007	Bovine
SRR10249495	UK	unknown	2007	Bovine
SRR10249496	UK	unknown	2004	Bovine
SRR10249497	UK	unknown	2007	Bovine
SRR10249498	UK	unknown	2007	Bovine
SRR10249499	UK	unknown	2007	Bovine
SRR10249500	UK	unknown	2006	Bovine
SRR10249501	UK	unknown	2006	Bovine
SRR10249502	UK	unknown	2006	Bovine
SRR10249503	UK	unknown	2006	Bovine
SRR10249504	UK	unknown	2006	Bovine
SRR10249505	UK	unknown	2006	Bovine
SRR10249506	UK	unknown	2006	Bovine
SRR10249507	UK	unknown	2004	Bovine
SRR10249508	UK	unknown	2006	Bovine
SRR10249509	UK	unknown	2006	Bovine
SRR10249510	UK	unknown	2006	Bovine
SRR10249511	UK	unknown	2006	Bovine
SRR10249513	UK	unknown	2006	Bovine
SRR10249514	UK	unknown	2006	Bovine
SRR10249515	UK	unknown	2006	Bovine
SRR10249516	UK	unknown	2006	Bovine
SRR10249517	UK	unknown	2006	Bovine
SRR10249518	UK	unknown	2000	Bovine
SRR10249519	UK	unknown	2003	Bovine
SRR8983080	Bangladesh	Savar, Dhaka	2017	Bos taurus
SRR8749595	India	Nagpur	2016	Homo sapiens
SRR1371300	USA	TX	2000	Cattle
SRR1371301	USA	TX	2000	Cattle
SRR1371302	USA	TX	2000	Cattle
SRR1371303	USA	TX	2000	Cattle
SRR1371304	USA	KS	2001	Cattle
SRR1371305	USA	AR	2001	Cattle
SRR1371306	USA	TX	2001	Cattle
SRR1371307	USA	OK	2002	Cattle
SRR1371308	USA	ID	2002	Elk
SRR1371309	USA	ID	2002	Cattle
SRR1371310	USA	ID	2002	Elk
SRR1371311	USA	TX	2003	Cattle
SRR1371312	USA	TX	2003	Cattle
SRR1371313	USA	WY	2004	Cattle
SRR1371314	USA	WY	2004	Cattle
SRR1371315	USA	WY	2004	Cattle
SRR1371316	USA	WY	2004	Cattle
SRR1371317	USA	ID	2005	Cattle
SRR1371318	USA	MT	2007	Cattle
SRR1371319	USA	MT	2008	Cattle
SRR1371320	USA	WY	2008	Cattle
SRR1371321	USA	ID	2009	Cattle
SRR1371322	USA	MT	2010	Bison
SRR1371323	USA	WY	2010	Cattle
SRR1371324	USA	WY	2010	Cattle
SRR1371325	USA	WY	2010	Cattle
SRR1371326	USA	WY	2010	Bison
SRR1371328	USA	WY	2011	Cattle
SRR1371329	USA	WY	2011	Cattle
SRR1371330	USA	WY	2011	Cattle
SRR1371331	USA	MT	2011	Cattle
SRR1371332	USA	WY	2011	Cattle
SRR1371333	USA	WY	2011	Cattle
SRR1371334	USA	MT	2011	Bison
SRR1371335	USA	WY	2012	Bison
SRR1371336	USA	WY	2012	Bison
SRR1371337	USA	WY	2012	Bison
SRR1371338	USA	WY	2012	Bison
SRR1371339	USA	WY	2012	Bison
SRR1371340	USA	WY	2012	Bison
SRR1371341	USA	WY	2012	Bison
SRR1371342	USA	WY	2012	Bison
SRR1371343	USA	WY	2012	Bison
SRR1371344	USA	WY	2012	Bison
SRR1371345	USA	WY	2012	Bison
SRR1371346	USA	WY	2012	Bison
SRR1371347	USA	WY	2012	Bison
SRR1371348	USA	WY	2012	Bison
SRR1371349	USA	WY	2012	Bison
SRR1371350	USA	WY	2012	Bison
SRR1371351	USA	WY	2012	Bison
SRR1371352	USA	WY	2012	Bison
SRR1371353	USA	WY	2012	Bison
SRR1371354	USA	WY	2012	Bison
SRR1371355	USA	WY	2012	Bison
SRR1371356	USA	WY	2012	Bison
SRR1371357	USA	ID	2012	Bison
SRR1371358	USA	WY	2012	Bison
SRR1371359	USA	WY	2012	Bison
SRR1371360	USA	WY	2012	Bison
SRR1371361	USA	MT	2013	Cattle
SRR1371362	USA	IA	2013	Human
SRR1371363	USA	MT	2014	Cattle
SRR1371364	USA	WY	1989	Cattle
SRR1371365	USA	WY	1989	Cattle
SRR1371366	USA	FL	1993	Cattle
SRR1371367	USA	MO	1993	Cattle
SRR1371368	USA	MS	1993	Cattle
SRR1371370	USA	FL	1993	Cattle
SRR1371371	USA	FL	1994	Cattle
SRR1371372	USA	MO	1994	Cattle
SRR1371373	USA	MS	1994	Cattle
SRR1371374	USA	MO	1994	Cattle
SRR1371375	USA	MS	1995	Cattle
SRR1371376	USA	MS	1995	Cattle
SRR1371377	USA	MO	1995	Cattle
SRR1371378	USA	TX	1996	Cattle
SRR1371379	USA	TX	1996	Cattle
SRR1371380	USA	GA	1996	Cattle
SRR1371381	USA	TX	1998	Cattle
SRR1371382	USA	TX	1998	Cattle
SRR1371383	USA	TX	1998	Cattle
SRR1371385	USA	TX	1998	Cattle
SRR1371386	USA	MO	1999	Cattle
SRR1371387	USA	TX	1999	Cattle
SRR1371388	USA	TX	1999	Cattle
SRR12368029	Egypt	Giza	2017	Cattle
SRR12368032	Egypt	Qalyubia	2017	Cattle
SRR12368034	Egypt	Monufia	2017	Cattle
SRR12368035	Egypt	Dakhalia	2017	Cattle
SRR12368036	Egypt	Beheira	2017	Cattle
SRR12368047	Egypt	Asyut	2017	Buffalo
SRR12368050	Egypt	Beheira	2016	Cattle
SRR3096489	USA	Montana	2012	Bison
SRR10249512	UK	unknown	2006	Bovine
SRR12368049	Egypt	Beheira	2016	Cattle
SRR3096366	USA	Montana	2008	Elk
SRR1371327	USA	TX	2011	Cattle
SRR10249474	UK	unknown	2006	Bovine
SRR3096333	USA	Montana	2002	Bison
SRR10249490	UK	unknown	1999	Bovine
SRR10249476	UK	unknown	2006	Bovine
